# Supplementary material for: 1-(6-Chloro-2-methyl-4-phenyl­quinolin-3-yl)-3-(3-methoxy­phen­yl)prop-2-en-1-one
Source: Acta Crystallogr Sect E Struct Rep Online. 2009 Dec 9;66(Pt 1):o91–2. doi: 10.1107/S1600536809052179 (PMC2979994; doi:10.1107/S1600536809052179)
Supplement: Supplementary file 1 [file e-66-00o91-sup1.cif]

##############################################################################
###                                                                        ###
###        Electronic paper (Acta Crystallographica Section E)             ###
###                                                                        ###
##############################################################################
#                                                                            #
# This CIF contains the data in a paper accepted for publication in Acta     #
# Crystallographica Section E. It conforms to the requirements of Notes      #
# for Authors for Section E, and has been peer reviewed under the auspices   #
# of the IUCr Commission on Journals.                                        #
#                                                                            #
# Full details of the Crystallographic Information File format               #
# are given in the paper "The Crystallographic Information File (CIF):       #
# a New Standard Archive File for Crystallography" by S. R. Hall, F. H.      #
# Allen and I. D. Brown [Acta Cryst. (1991), A47, 655-685].                  #
#                                                                            #
# The current version of the core CIF dictionary is obtainable from          #
# ftp://ftp.iucr.org/pub/cif_core.dic. The current version number is 2.4.    #
#                                                                            #
# Software is freely available for graphical display of the structure(s) in  #
# this CIF.  For information consult the CIF home page http://www.iucr.org/  #
# cif/home.html                                                              #
#                                                                            #
# This file may be used for bona fide research purposes within the           #
# scientific community so long as proper attribution is given to the journal # 
# article from which it was obtained.                                        #
#                                                                            #
##############################################################################
                                             
data_global
_audit_creation_method     'form.cif (version 2.0)'
_journal_data_validation_number     ?
_journal_date_recd_electronic     2009-12-02
_journal_date_accepted     2009-12-04
_journal_name_full     'Acta Crystallographica, Section E'
_journal_year     2010
_journal_volume     66
_journal_issue      1
_journal_page_first     o91
_journal_page_last     o92
_journal_paper_category     QO
_journal_coeditor_code     IS2501
_publ_contact_author_name     'Prof. Fun, Hoong-Kun'
_publ_contact_author_address
;
      X-ray Crystallography Unit
      School of Physics
      Universiti Sains Malaysia
      11800 USM, Penang
      MALAYSIA
;
_publ_contact_author_email     'hkfun@usm.my'
_publ_contact_author_fax     '604 6579150'
_publ_contact_author_phone     '604 6533652'
_publ_section_title
;
1-(6-Chloro-2-methyl-4-phenylquinolin-3-yl)-3-(3-methoxyphenyl)prop-2-en-1-one
;
loop_
    _publ_author_name
    _publ_author_footnote
    _publ_author_address
    'Wan-Sin Loh'
;
      Thomson Reuters ResearcherID: C-7581-2009.
;
;
      X-ray Crystallography Unit
      School of Physics
      Universiti Sains Malaysia
      11800 USM, Penang
      Malaysia
;
    'Hoong-Kun Fun'
;
      Thomson Reuters ResearcherID: A-3561-2009.
;
;
      X-ray Crystallography Unit
      School of Physics
      Universiti Sains Malaysia
      11800 USM, Penang
      Malaysia
;
    'S. Sarveswari' ?
;
      Organic Chemistry Division
      School of Advanced Sciences
      VIT University
      Vellore-632 014, India
;
    'V. Vijayakumar' ?
;
      Organic Chemistry Division
      School of Advanced Sciences
      VIT University
      Vellore-632 014, India
;
    'B. Palakshi Reddy' ?
;
      Organic Chemistry Division
      School of Advanced Sciences
      VIT University
      Vellore-632 014, India
;
data_I
_audit_creation_method     SHELXL-97
_chemical_name_systematic
;
1-(6-Chloro-2-methyl-4-phenylquinolin-3-yl)-3-(3-methoxyphenyl)prop-2-en-1-one
;
_chemical_name_common     ?
_chemical_formula_moiety     'C26 H20 Cl N O2'
_chemical_formula_sum     'C26 H20 Cl N O2'
_chemical_formula_iupac     'C26 H20 Cl N O2'
_chemical_formula_weight     413.88
_chemical_melting_point     ?
_symmetry_cell_setting     Monoclinic
_symmetry_space_group_name_H-M     'P 21/c'
_symmetry_space_group_name_Hall     '-P 2ybc'
loop_
    _symmetry_equiv_pos_as_xyz
    'x, y, z'
    '-x, y+1/2, -z+1/2'
    '-x, -y, -z'
    'x, -y-1/2, z-1/2'
_cell_length_a     15.6338(2)
_cell_length_b     14.0408(2)
_cell_length_c     10.03210(10)
_cell_angle_alpha     90.00
_cell_angle_beta     108.4620(10)
_cell_angle_gamma     90.00
_cell_volume     2088.82(5)
_cell_formula_units_Z     4
_cell_measurement_reflns_used     9882
_cell_measurement_theta_min     2.59
_cell_measurement_theta_max     30.28
_cell_measurement_temperature     100.00(10)
_exptl_crystal_description     'block'
_exptl_crystal_colour     'colourless'
_exptl_crystal_size_max     0.33
_exptl_crystal_size_mid     0.25
_exptl_crystal_size_min     0.17
_exptl_crystal_density_diffrn     1.316
_exptl_crystal_density_meas     ?
_exptl_crystal_density_method     'not measured'
_exptl_crystal_F_000     864
_exptl_absorpt_coefficient_mu     0.206
_exptl_absorpt_correction_type     'multi-scan'
_exptl_absorpt_process_details     '(<i>SADABS</i>; Bruker, 2005)'
_exptl_absorpt_correction_T_min     0.9356
_exptl_absorpt_correction_T_max     0.9667
_exptl_special_details
;
The crystal was placed in the cold stream of an Oxford Cyrosystems Cobra
open-flow nitrogen cryostat (Cosier & Glazer, 1986) operating at 100.0(1) K.
;
_diffrn_ambient_temperature     100.00(10)
_diffrn_radiation_type     MoK\a
_diffrn_radiation_wavelength     0.71073
_diffrn_radiation_source     'fine-focus sealed tube'
_diffrn_radiation_monochromator     graphite
_diffrn_measurement_device_type
;
Bruker SMART APEXII CCD area-detector diffractometer
;
_diffrn_measurement_method     '\f and \w scans'
_diffrn_detector_area_resol_mean     ?
_diffrn_reflns_number     51550
_diffrn_reflns_av_R_equivalents     0.0415
_diffrn_reflns_av_sigmaI/netI     0.0247
_diffrn_reflns_theta_min     2.00
_diffrn_reflns_theta_max     30.43
_diffrn_reflns_theta_full     30.43
_diffrn_measured_fraction_theta_max     0.997
_diffrn_measured_fraction_theta_full     0.997
_diffrn_reflns_limit_h_min     -22
_diffrn_reflns_limit_h_max     22
_diffrn_reflns_limit_k_min     -19
_diffrn_reflns_limit_k_max     19
_diffrn_reflns_limit_l_min     -14
_diffrn_reflns_limit_l_max     14
_diffrn_standards_number     0
_diffrn_standards_interval_count     .
_diffrn_standards_interval_time     .
_diffrn_standards_decay_%     ?
_refine_special_details
;
Refinement of <i>F</i>^2^ against ALL reflections. The weighted <i>R</i>-factor
<i>wR</i> and goodness of fit <i>S</i> are based on <i>F</i>^2^, conventional
<i>R</i>-factors <i>R</i> are based on <i>F</i>, with <i>F</i> set to zero for
negative <i>F</i>^2^. The threshold expression of <i>F</i>^2^ >
\s(<i>F</i>^2^) is used only for calculating <i>R</i>-factors(gt) <i>etc</i>.
and is not relevant to the choice of reflections for refinement.
<i>R</i>-factors based on <i>F</i>^2^ are statistically about twice as large
as those based on <i>F</i>, and <i>R</i>- factors based on ALL data will be
even larger.
;
_reflns_number_total     6303
_reflns_number_gt     5132
_reflns_threshold_expression     I>2\s(I)
_refine_ls_structure_factor_coef     Fsqd
_refine_ls_matrix_type     full
_refine_ls_R_factor_all     0.0536
_refine_ls_R_factor_gt     0.0415
_refine_ls_wR_factor_gt     0.1047
_refine_ls_wR_factor_ref     0.1120
_refine_ls_goodness_of_fit_ref     1.054
_refine_ls_restrained_S_all     1.054
_refine_ls_number_reflns     6303
_refine_ls_number_parameters     273
_refine_ls_number_restraints     0
_refine_ls_hydrogen_treatment     constr
_refine_ls_weighting_scheme     calc
_refine_ls_weighting_details
         'calc w=1/[\s^2^(Fo^2^)+(0.0521P)^2^+0.7676P] where P=(Fo^2^+2Fc^2^)/3'
_atom_sites_solution_hydrogens     geom
_atom_sites_solution_primary     direct
_atom_sites_solution_secondary     difmap
_refine_ls_shift/su_max     0.001
_refine_ls_shift/su_mean     <0.001
_refine_diff_density_max     0.384
_refine_diff_density_min     -0.405
_refine_ls_extinction_method     none
_refine_ls_extinction_coef     ?
loop_
    _atom_type_symbol
    _atom_type_description
    _atom_type_scat_dispersion_real
    _atom_type_scat_dispersion_imag
    _atom_type_scat_source
    'C' 'C' 0.0033 0.0016
                         'International Tables Vol C Tables 4.2.6.8 and 6.1.1.4'
    'H' 'H' 0.0000 0.0000
                         'International Tables Vol C Tables 4.2.6.8 and 6.1.1.4'
    'N' 'N' 0.0061 0.0033
                         'International Tables Vol C Tables 4.2.6.8 and 6.1.1.4'
    'O' 'O' 0.0106 0.0060
                         'International Tables Vol C Tables 4.2.6.8 and 6.1.1.4'
    'Cl' 'Cl' 0.1484 0.1585
                         'International Tables Vol C Tables 4.2.6.8 and 6.1.1.4'
_computing_data_collection     'APEX2 (Bruker, 2005)'
_computing_cell_refinement     'SAINT (Bruker, 2005)'
_computing_data_reduction     'SAINT (Bruker, 2005)'
_computing_structure_solution     'SHELXTL (Sheldrick, 2008)'
_computing_structure_refinement     'SHELXTL (Sheldrick, 2008)'
_computing_molecular_graphics     'SHELXTL (Sheldrick, 2008)'
_computing_publication_material
;
SHELXTL (Sheldrick, 2008) and PLATON (Spek, 2009)
;
loop_
    _atom_site_type_symbol
    _atom_site_label
    _atom_site_fract_x
    _atom_site_fract_y
    _atom_site_fract_z
    _atom_site_U_iso_or_equiv
    _atom_site_adp_type
    _atom_site_calc_flag
    _atom_site_refinement_flags
    _atom_site_occupancy
    _atom_site_disorder_assembly
    _atom_site_disorder_group
    Cl Cl1 0.33917(2) 0.33164(3) 0.58574(4) 0.03525(10) Uani d . 1 . .
    O O1 0.89366(6) 0.37834(7) 0.92588(10) 0.0275(2) Uani d . 1 . .
    O O2 0.99503(6) 0.88427(6) 1.10271(9) 0.02503(19) Uani d . 1 . .
    N N1 0.69406(7) 0.37222(7) 0.50187(10) 0.0202(2) Uani d . 1 . .
    C C1 0.76533(8) 0.39716(8) 0.60758(12) 0.0194(2) Uani d . 1 . .
    C C2 0.61229(8) 0.36683(8) 0.52489(12) 0.0186(2) Uani d . 1 . .
    C C3 0.53676(9) 0.33562(9) 0.41238(13) 0.0232(2) Uani d . 1 . .
    H H3A 0.5437 0.3220 0.3257 0.028 Uiso calc R 1 . .
    C C4 0.45373(9) 0.32536(9) 0.42991(13) 0.0245(3) Uani d . 1 . .
    H H4A 0.4046 0.3044 0.3560 0.029 Uiso calc R 1 . .
    C C5 0.44385(8) 0.34703(10) 0.56185(13) 0.0230(2) Uani d . 1 . .
    C C6 0.51471(8) 0.37833(9) 0.67275(12) 0.0208(2) Uani d . 1 . .
    H H6A 0.5063 0.3926 0.7583 0.025 Uiso calc R 1 . .
    C C7 0.60098(8) 0.38886(8) 0.65627(11) 0.0175(2) Uani d . 1 . .
    C C8 0.67867(8) 0.41709(8) 0.76909(11) 0.0170(2) Uani d . 1 . .
    C C9 0.76028(7) 0.41997(8) 0.74412(12) 0.0174(2) Uani d . 1 . .
    C C10 0.84595(8) 0.44340(9) 0.86210(12) 0.0195(2) Uani d . 1 . .
    C C11 0.87075(8) 0.54318(9) 0.89574(13) 0.0217(2) Uani d . 1 . .
    H H11A 0.9200 0.5564 0.9744 0.026 Uiso calc R 1 . .
    C C12 0.82630(8) 0.61647(9) 0.81913(13) 0.0204(2) Uani d . 1 . .
    H H12A 0.7752 0.6020 0.7441 0.024 Uiso calc R 1 . .
    C C13 0.85050(7) 0.71727(9) 0.84237(12) 0.0191(2) Uani d . 1 . .
    C C14 0.91311(8) 0.74920(9) 0.96894(12) 0.0196(2) Uani d . 1 . .
    H H14A 0.9381 0.7067 1.0420 0.024 Uiso calc R 1 . .
    C C15 0.93706(8) 0.84453(9) 0.98366(12) 0.0198(2) Uani d . 1 . .
    C C16 0.90136(8) 0.90856(9) 0.87281(13) 0.0226(2) Uani d . 1 . .
    H H16A 0.9193 0.9720 0.8824 0.027 Uiso calc R 1 . .
    C C17 0.83926(8) 0.87700(9) 0.74883(13) 0.0227(2) Uani d . 1 . .
    H H17A 0.8152 0.9195 0.6753 0.027 Uiso calc R 1 . .
    C C18 0.81280(8) 0.78194(9) 0.73403(13) 0.0214(2) Uani d . 1 . .
    H H18A 0.7699 0.7614 0.6517 0.026 Uiso calc R 1 . .
    C C19 0.67020(7) 0.43834(9) 0.91020(11) 0.0177(2) Uani d . 1 . .
    C C20 0.70262(9) 0.37333(9) 1.01947(13) 0.0233(2) Uani d . 1 . .
    H H20A 0.7325 0.3187 1.0058 0.028 Uiso calc R 1 . .
    C C21 0.69045(9) 0.38998(10) 1.14923(13) 0.0269(3) Uani d . 1 . .
    H H21A 0.7115 0.3461 1.2217 0.032 Uiso calc R 1 . .
    C C22 0.64704(9) 0.47190(10) 1.17049(13) 0.0260(3) Uani d . 1 . .
    H H22A 0.6389 0.4829 1.2571 0.031 Uiso calc R 1 . .
    C C23 0.61572(9) 0.53749(10) 1.06250(13) 0.0257(3) Uani d . 1 . .
    H H23A 0.5872 0.5928 1.0772 0.031 Uiso calc R 1 . .
    C C24 0.62681(8) 0.52078(9) 0.93238(12) 0.0221(2) Uani d . 1 . .
    H H24A 0.6053 0.5646 0.8600 0.027 Uiso calc R 1 . .
    C C25 0.85421(9) 0.40069(11) 0.57958(14) 0.0269(3) Uani d . 1 . .
    H H25A 0.8444 0.3918 0.4810 0.040 Uiso calc R 1 . .
    H H25B 0.8928 0.3511 0.6316 0.040 Uiso calc R 1 . .
    H H25C 0.8822 0.4614 0.6083 0.040 Uiso calc R 1 . .
    C C26 1.04176(9) 0.82146(10) 1.21483(13) 0.0257(3) Uani d . 1 . .
    H H26A 1.0808 0.8579 1.2908 0.038 Uiso calc R 1 . .
    H H26B 1.0769 0.7769 1.1815 0.038 Uiso calc R 1 . .
    H H26C 0.9988 0.7875 1.2472 0.038 Uiso calc R 1 . .
loop_
    _atom_site_aniso_label
    _atom_site_aniso_U_11
    _atom_site_aniso_U_22
    _atom_site_aniso_U_33
    _atom_site_aniso_U_12
    _atom_site_aniso_U_13
    _atom_site_aniso_U_23
    Cl1 0.01933(15) 0.0596(2) 0.02639(17) -0.01311(14) 0.00657(12) -0.01568(15)
    O1 0.0238(4) 0.0259(5) 0.0278(5) 0.0019(4) 0.0009(4) 0.0005(4)
    O2 0.0280(5) 0.0226(4) 0.0205(4) -0.0053(3) 0.0019(4) -0.0048(3)
    N1 0.0225(5) 0.0224(5) 0.0164(4) -0.0023(4) 0.0071(4) -0.0014(4)
    C1 0.0212(5) 0.0193(5) 0.0189(5) -0.0015(4) 0.0079(4) 0.0005(4)
    C2 0.0210(5) 0.0197(5) 0.0143(5) -0.0027(4) 0.0047(4) -0.0011(4)
    C3 0.0262(6) 0.0283(6) 0.0141(5) -0.0031(5) 0.0050(4) -0.0037(4)
    C4 0.0238(6) 0.0308(7) 0.0156(5) -0.0056(5) 0.0015(4) -0.0043(5)
    C5 0.0179(5) 0.0307(7) 0.0192(5) -0.0043(4) 0.0042(4) -0.0045(5)
    C6 0.0197(5) 0.0263(6) 0.0157(5) -0.0039(4) 0.0046(4) -0.0050(4)
    C7 0.0189(5) 0.0187(5) 0.0139(5) -0.0022(4) 0.0038(4) -0.0014(4)
    C8 0.0190(5) 0.0170(5) 0.0140(5) -0.0016(4) 0.0036(4) -0.0008(4)
    C9 0.0177(5) 0.0165(5) 0.0172(5) -0.0019(4) 0.0045(4) -0.0005(4)
    C10 0.0167(5) 0.0230(6) 0.0182(5) -0.0017(4) 0.0046(4) -0.0018(4)
    C11 0.0166(5) 0.0241(6) 0.0220(6) -0.0034(4) 0.0026(4) -0.0044(5)
    C12 0.0169(5) 0.0238(6) 0.0202(5) -0.0043(4) 0.0054(4) -0.0043(4)
    C13 0.0155(5) 0.0223(6) 0.0199(5) -0.0024(4) 0.0060(4) -0.0034(4)
    C14 0.0181(5) 0.0221(6) 0.0183(5) -0.0025(4) 0.0053(4) -0.0018(4)
    C15 0.0174(5) 0.0231(6) 0.0189(5) -0.0030(4) 0.0057(4) -0.0055(4)
    C16 0.0235(6) 0.0193(6) 0.0254(6) -0.0012(4) 0.0083(5) -0.0026(5)
    C17 0.0213(5) 0.0241(6) 0.0224(6) 0.0009(4) 0.0065(5) 0.0004(5)
    C18 0.0173(5) 0.0256(6) 0.0199(5) -0.0007(4) 0.0040(4) -0.0033(4)
    C19 0.0157(5) 0.0229(6) 0.0134(5) -0.0045(4) 0.0029(4) -0.0025(4)
    C20 0.0273(6) 0.0230(6) 0.0187(5) -0.0007(5) 0.0059(5) 0.0003(4)
    C21 0.0320(7) 0.0307(7) 0.0169(5) -0.0034(5) 0.0062(5) 0.0030(5)
    C22 0.0281(6) 0.0350(7) 0.0160(5) -0.0076(5) 0.0086(5) -0.0051(5)
    C23 0.0262(6) 0.0297(7) 0.0217(6) 0.0005(5) 0.0084(5) -0.0056(5)
    C24 0.0226(5) 0.0257(6) 0.0168(5) 0.0007(4) 0.0042(4) -0.0011(4)
    C25 0.0232(6) 0.0355(7) 0.0248(6) -0.0028(5) 0.0115(5) -0.0004(5)
    C26 0.0249(6) 0.0303(7) 0.0192(6) -0.0043(5) 0.0034(5) -0.0038(5)
_geom_special_details
;
All e.s.d.'s (except the e.s.d. in the dihedral angle between two l.s. planes)
are estimated using the full covariance matrix. The cell e.s.d.'s are taken
into account individually in the estimation of e.s.d.'s in distances, angles
and torsion angles; correlations between e.s.d.'s in cell parameters are only
used when they are defined by crystal symmetry. An approximate (isotropic)
treatment of cell e.s.d.'s is used for estimating e.s.d.'s involving l.s.
planes.
;
loop_
    _geom_bond_atom_site_label_1
    _geom_bond_atom_site_label_2
    _geom_bond_site_symmetry_2
    _geom_bond_distance
    _geom_bond_publ_flag
    Cl1 C5 . 1.7410(12) ?
    O1 C10 . 1.2239(15) ?
    O2 C15 . 1.3687(14) ?
    O2 C26 . 1.4340(16) ?
    N1 C1 . 1.3192(15) ?
    N1 C2 . 1.3713(15) ?
    C1 C9 . 1.4331(16) ?
    C1 C25 . 1.5030(16) ?
    C2 C7 . 1.4184(15) ?
    C2 C3 . 1.4200(16) ?
    C3 C4 . 1.3717(18) ?
    C3 H3A . 0.9300 ?
    C4 C5 . 1.4135(17) ?
    C4 H4A . 0.9300 ?
    C5 C6 . 1.3703(16) ?
    C6 C7 . 1.4176(16) ?
    C6 H6A . 0.9300 ?
    C7 C8 . 1.4291(15) ?
    C8 C9 . 1.3765(15) ?
    C8 C19 . 1.4931(15) ?
    C9 C10 . 1.5163(16) ?
    C10 C11 . 1.4643(17) ?
    C11 C12 . 1.3395(17) ?
    C11 H11A . 0.9300 ?
    C12 C13 . 1.4644(17) ?
    C12 H12A . 0.9300 ?
    C13 C18 . 1.3956(17) ?
    C13 C14 . 1.4087(16) ?
    C14 C15 . 1.3852(17) ?
    C14 H14A . 0.9300 ?
    C15 C16 . 1.4012(18) ?
    C16 C17 . 1.3860(17) ?
    C16 H16A . 0.9300 ?
    C17 C18 . 1.3913(18) ?
    C17 H17A . 0.9300 ?
    C18 H18A . 0.9300 ?
    C19 C20 . 1.3927(17) ?
    C19 C24 . 1.3947(17) ?
    C20 C21 . 1.3938(17) ?
    C20 H20A . 0.9300 ?
    C21 C22 . 1.386(2) ?
    C21 H21A . 0.9300 ?
    C22 C23 . 1.3876(19) ?
    C22 H22A . 0.9300 ?
    C23 C24 . 1.3901(17) ?
    C23 H23A . 0.9300 ?
    C24 H24A . 0.9300 ?
    C25 H25A . 0.9600 ?
    C25 H25B . 0.9600 ?
    C25 H25C . 0.9600 ?
    C26 H26A . 0.9600 ?
    C26 H26B . 0.9600 ?
    C26 H26C . 0.9600 ?
loop_
    _geom_angle_atom_site_label_1
    _geom_angle_atom_site_label_2
    _geom_angle_atom_site_label_3
    _geom_angle_site_symmetry_1
    _geom_angle_site_symmetry_3
    _geom_angle
    _geom_angle_publ_flag
    C15 O2 C26 . . 117.77(10) ?
    C1 N1 C2 . . 118.32(10) ?
    N1 C1 C9 . . 122.65(10) ?
    N1 C1 C25 . . 117.00(10) ?
    C9 C1 C25 . . 120.35(11) ?
    N1 C2 C7 . . 122.80(10) ?
    N1 C2 C3 . . 117.91(10) ?
    C7 C2 C3 . . 119.27(11) ?
    C4 C3 C2 . . 120.87(11) ?
    C4 C3 H3A . . 119.6 ?
    C2 C3 H3A . . 119.6 ?
    C3 C4 C5 . . 119.07(11) ?
    C3 C4 H4A . . 120.5 ?
    C5 C4 H4A . . 120.5 ?
    C6 C5 C4 . . 121.97(11) ?
    C6 C5 Cl1 . . 118.79(9) ?
    C4 C5 Cl1 . . 119.24(9) ?
    C5 C6 C7 . . 119.55(11) ?
    C5 C6 H6A . . 120.2 ?
    C7 C6 H6A . . 120.2 ?
    C6 C7 C2 . . 119.26(10) ?
    C6 C7 C8 . . 122.54(10) ?
    C2 C7 C8 . . 118.14(10) ?
    C9 C8 C7 . . 117.92(10) ?
    C9 C8 C19 . . 122.16(10) ?
    C7 C8 C19 . . 119.86(10) ?
    C8 C9 C1 . . 120.15(10) ?
    C8 C9 C10 . . 120.32(10) ?
    C1 C9 C10 . . 119.48(10) ?
    O1 C10 C11 . . 121.37(11) ?
    O1 C10 C9 . . 119.18(11) ?
    C11 C10 C9 . . 119.44(10) ?
    C12 C11 C10 . . 123.47(11) ?
    C12 C11 H11A . . 118.3 ?
    C10 C11 H11A . . 118.3 ?
    C11 C12 C13 . . 126.17(11) ?
    C11 C12 H12A . . 116.9 ?
    C13 C12 H12A . . 116.9 ?
    C18 C13 C14 . . 119.77(11) ?
    C18 C13 C12 . . 118.73(11) ?
    C14 C13 C12 . . 121.45(11) ?
    C15 C14 C13 . . 119.40(11) ?
    C15 C14 H14A . . 120.3 ?
    C13 C14 H14A . . 120.3 ?
    O2 C15 C14 . . 124.67(11) ?
    O2 C15 C16 . . 114.72(11) ?
    C14 C15 C16 . . 120.61(11) ?
    C17 C16 C15 . . 119.79(11) ?
    C17 C16 H16A . . 120.1 ?
    C15 C16 H16A . . 120.1 ?
    C16 C17 C18 . . 120.17(12) ?
    C16 C17 H17A . . 119.9 ?
    C18 C17 H17A . . 119.9 ?
    C17 C18 C13 . . 120.21(11) ?
    C17 C18 H18A . . 119.9 ?
    C13 C18 H18A . . 119.9 ?
    C20 C19 C24 . . 119.51(11) ?
    C20 C19 C8 . . 119.73(11) ?
    C24 C19 C8 . . 120.72(10) ?
    C19 C20 C21 . . 120.13(12) ?
    C19 C20 H20A . . 119.9 ?
    C21 C20 H20A . . 119.9 ?
    C22 C21 C20 . . 120.08(12) ?
    C22 C21 H21A . . 120.0 ?
    C20 C21 H21A . . 120.0 ?
    C21 C22 C23 . . 119.98(11) ?
    C21 C22 H22A . . 120.0 ?
    C23 C22 H22A . . 120.0 ?
    C22 C23 C24 . . 120.20(12) ?
    C22 C23 H23A . . 119.9 ?
    C24 C23 H23A . . 119.9 ?
    C23 C24 C19 . . 120.10(12) ?
    C23 C24 H24A . . 120.0 ?
    C19 C24 H24A . . 120.0 ?
    C1 C25 H25A . . 109.5 ?
    C1 C25 H25B . . 109.5 ?
    H25A C25 H25B . . 109.5 ?
    C1 C25 H25C . . 109.5 ?
    H25A C25 H25C . . 109.5 ?
    H25B C25 H25C . . 109.5 ?
    O2 C26 H26A . . 109.5 ?
    O2 C26 H26B . . 109.5 ?
    H26A C26 H26B . . 109.5 ?
    O2 C26 H26C . . 109.5 ?
    H26A C26 H26C . . 109.5 ?
    H26B C26 H26C . . 109.5 ?
loop_
    _geom_torsion_atom_site_label_1
    _geom_torsion_atom_site_label_2
    _geom_torsion_atom_site_label_3
    _geom_torsion_atom_site_label_4
    _geom_torsion_site_symmetry_1
    _geom_torsion_site_symmetry_2
    _geom_torsion_site_symmetry_3
    _geom_torsion_site_symmetry_4
    _geom_torsion
    _geom_torsion_publ_flag
    C2 N1 C1 C9 . . . . -0.89(17) ?
    C2 N1 C1 C25 . . . . 178.93(11) ?
    C1 N1 C2 C7 . . . . 1.39(17) ?
    C1 N1 C2 C3 . . . . -177.10(11) ?
    N1 C2 C3 C4 . . . . 177.64(12) ?
    C7 C2 C3 C4 . . . . -0.90(19) ?
    C2 C3 C4 C5 . . . . 0.5(2) ?
    C3 C4 C5 C6 . . . . 0.2(2) ?
    C3 C4 C5 Cl1 . . . . -178.61(10) ?
    C4 C5 C6 C7 . . . . -0.5(2) ?
    Cl1 C5 C6 C7 . . . . 178.35(10) ?
    C5 C6 C7 C2 . . . . 0.07(18) ?
    C5 C6 C7 C8 . . . . -177.16(12) ?
    N1 C2 C7 C6 . . . . -177.85(11) ?
    C3 C2 C7 C6 . . . . 0.61(17) ?
    N1 C2 C7 C8 . . . . -0.50(17) ?
    C3 C2 C7 C8 . . . . 177.97(11) ?
    C6 C7 C8 C9 . . . . 176.38(11) ?
    C2 C7 C8 C9 . . . . -0.88(16) ?
    C6 C7 C8 C19 . . . . -1.07(17) ?
    C2 C7 C8 C19 . . . . -178.33(10) ?
    C7 C8 C9 C1 . . . . 1.36(16) ?
    C19 C8 C9 C1 . . . . 178.75(11) ?
    C7 C8 C9 C10 . . . . -176.19(10) ?
    C19 C8 C9 C10 . . . . 1.20(17) ?
    N1 C1 C9 C8 . . . . -0.50(18) ?
    C25 C1 C9 C8 . . . . 179.69(11) ?
    N1 C1 C9 C10 . . . . 177.07(11) ?
    C25 C1 C9 C10 . . . . -2.74(17) ?
    C8 C9 C10 O1 . . . . 96.34(14) ?
    C1 C9 C10 O1 . . . . -81.22(15) ?
    C8 C9 C10 C11 . . . . -84.74(14) ?
    C1 C9 C10 C11 . . . . 97.70(13) ?
    O1 C10 C11 C12 . . . . 172.29(12) ?
    C9 C10 C11 C12 . . . . -6.60(18) ?
    C10 C11 C12 C13 . . . . -176.37(11) ?
    C11 C12 C13 C18 . . . . 163.13(12) ?
    C11 C12 C13 C14 . . . . -14.47(18) ?
    C18 C13 C14 C15 . . . . -0.56(17) ?
    C12 C13 C14 C15 . . . . 177.02(11) ?
    C26 O2 C15 C14 . . . . 7.01(17) ?
    C26 O2 C15 C16 . . . . -173.30(11) ?
    C13 C14 C15 O2 . . . . 178.05(11) ?
    C13 C14 C15 C16 . . . . -1.62(17) ?
    O2 C15 C16 C17 . . . . -177.59(11) ?
    C14 C15 C16 C17 . . . . 2.11(18) ?
    C15 C16 C17 C18 . . . . -0.38(18) ?
    C16 C17 C18 C13 . . . . -1.81(18) ?
    C14 C13 C18 C17 . . . . 2.28(17) ?
    C12 C13 C18 C17 . . . . -175.37(11) ?
    C9 C8 C19 C20 . . . . -71.87(15) ?
    C7 C8 C19 C20 . . . . 105.47(13) ?
    C9 C8 C19 C24 . . . . 110.80(13) ?
    C7 C8 C19 C24 . . . . -71.86(15) ?
    C24 C19 C20 C21 . . . . 1.01(18) ?
    C8 C19 C20 C21 . . . . -176.35(11) ?
    C19 C20 C21 C22 . . . . -0.8(2) ?
    C20 C21 C22 C23 . . . . 0.0(2) ?
    C21 C22 C23 C24 . . . . 0.7(2) ?
    C22 C23 C24 C19 . . . . -0.54(19) ?
    C20 C19 C24 C23 . . . . -0.33(18) ?
    C8 C19 C24 C23 . . . . 177.01(11) ?
loop_
    _geom_hbond_atom_site_label_D
    _geom_hbond_atom_site_label_H
    _geom_hbond_atom_site_label_A
    _geom_hbond_site_symmetry_A
    _geom_hbond_distance_DH
    _geom_hbond_distance_HA
    _geom_hbond_distance_DA
    _geom_hbond_angle_DHA
    _geom_hbond_publ_flag
    C16 H16A O2 3_777 0.93 2.40 3.3005(15) 163 yes
    C18 H18A Cl1 3_666 0.93 2.78 3.6948(13) 169 yes
    C26 H26B O1 3_767 0.96 2.54 3.4329(17) 155 yes
    C26 H26C Cg1 4_565 0.96 2.88 3.8412(15) 177 yes
    C17 H17A Cg2 4_564 0.93 2.97 3.7592(14) 144 yes
