# Supplementary material for: 1-(6-Chloro-2-methyl-4-phenyl­quinolin-3-yl)-3-(3-methoxy­phen­yl)prop-2-en-1-one
Source: Acta Crystallogr Sect E Struct Rep Online. 2009 Dec 9;66(Pt 1):o91–2. doi: 10.1107/S1600536809052179 (PMC2979994; doi:10.1107/S1600536809052179)
Supplement: Supplementary file 2 [file e-66-00o91-Isup2.hkl]

# 
# h,k,l, Fc-squared, Fo-squared, sigma(Fo-squared) and status flag 
# 
data_I
_shelx_title ' ss3m in P2(1)/c (100K)' 
_shelx_refln_list_code          4 
_shelx_F_calc_maximum      225.04 
_exptl_crystal_F_000       864.00 
_reflns_d_resolution_high  0.7016 
 
loop_ 
 _symmetry_equiv_pos_as_xyz 
 'x, y, z' 
 '-x, y+1/2, -z+1/2' 
 '-x, -y, -z' 
 'x, -y-1/2, z-1/2' 
 
_cell_length_a    15.6338 
_cell_length_b    14.0408 
_cell_length_c    10.0321 
_cell_angle_alpha  90.000 
_cell_angle_beta  108.462 
_cell_angle_gamma  90.000 
 
_shelx_F_squared_multiplier     1.000 
 
loop_ 
 _refln_index_h 
 _refln_index_k 
 _refln_index_l 
 _refln_F_squared_calc 
 _refln_F_squared_meas 
 _refln_F_squared_sigma 
 _refln_observed_status 
   2   0   0      985.91      976.40     12.62 o 
   3   0   0     2009.48     2125.45     25.52 o 
   4   0   0    19979.29    20042.18    311.38 o 
   5   0   0     2866.76     3083.78     33.35 o 
   6   0   0     7887.87     8119.54    153.36 o 
   7   0   0       25.41       23.95      1.67 o 
   8   0   0       28.72       37.68      5.83 o 
   9   0   0     1135.79     1021.42     21.00 o 
  10   0   0      339.31      390.45     11.18 o 
  11   0   0       18.65       19.86      3.01 o 
  12   0   0      893.09      885.33     23.65 o 
  13   0   0     1414.58     1413.39     32.78 o 
  14   0   0      533.57      500.01     18.58 o 
  15   0   0       19.76       16.76      4.80 o 
  16   0   0       84.70       94.42     13.00 o 
  17   0   0        4.68        6.57      3.47 o 
  18   0   0      413.90      445.69     16.49 o 
  19   0   0      227.39      282.49     18.15 o 
  20   0   0      296.80      332.70     13.83 o 
  21   0   0      338.69      384.27     17.61 o 
   1   1   0       63.10       31.44     14.09 o 
   2   1   0     3707.33     3791.76     27.96 o 
   3   1   0     3101.67     3205.26     24.81 o 
   4   1   0     2026.85     2128.27     17.45 o 
   5   1   0     2029.49     2053.73     19.17 o 
   6   1   0     1382.90     1391.49     14.96 o 
   7   1   0     1298.61     1354.62     15.02 o 
   8   1   0      861.54      866.70     11.74 o 
   9   1   0        4.28        1.97      0.84 o 
  10   1   0      144.17      202.17      3.88 o 
  11   1   0     3551.40     3455.64     41.49 o 
  12   1   0     1838.50     1723.99     24.18 o 
  13   1   0        0.30        4.52      1.72 o 
  14   1   0      135.00      123.56      7.33 o 
  15   1   0      218.97      213.28      7.22 o 
  16   1   0      465.30      461.06     11.16 o 
  17   1   0      142.87      154.99      6.82 o 
  18   1   0      183.26      175.66      7.41 o 
  19   1   0       78.99       79.72      6.45 o 
  20   1   0       83.99       80.78      7.72 o 
  21   1   0       23.30       24.73      5.55 o 
   0   2   0      386.60      341.59      4.15 o 
   1   2   0      940.72      926.22      6.94 o 
   2   2   0     3132.31     3078.46     22.89 o 
   3   2   0     1015.36     1169.35      8.56 o 
   4   2   0     3247.59     3223.74     22.39 o 
   5   2   0      193.90      204.93      3.62 o 
   6   2   0       27.22       32.66      1.40 o 
   7   2   0       38.22       27.23      1.32 o 
   8   2   0     3167.16     3196.81     26.74 o 
   9   2   0       41.90       38.76      1.70 o 
  10   2   0      160.88      146.79      3.57 o 
  11   2   0      312.63      313.53      5.45 o 
  12   2   0       48.94       64.33      2.60 o 
  13   2   0      199.84      186.49      7.51 o 
  14   2   0        1.64        0.79      1.63 o 
  15   2   0      147.05      135.42      7.46 o 
  16   2   0      229.31      244.57     10.57 o 
  17   2   0        2.39        1.37      2.35 o 
  18   2   0        0.02       -1.36      2.40 o 
  19   2   0      123.43      127.78     14.07 o 
  20   2   0      104.10      104.90      6.50 o 
  21   2   0        4.29        3.96     15.14 o 
   1   3   0    23142.62    22624.42    123.27 o 
   2   3   0     1235.47     1302.91      9.75 o 
   3   3   0     1121.70     1143.15      9.02 o 
   4   3   0     1388.06     1512.78     11.50 o 
   5   3   0      578.93      582.59      5.73 o 
   6   3   0     1448.32     1395.80     11.85 o 
   7   3   0      139.88      139.48      2.61 o 
   8   3   0      361.34      385.14      4.70 o 
   9   3   0       48.09       72.94      2.81 o 
  10   3   0      443.71      437.45      6.46 o 
  11   3   0       21.68       20.94      1.90 o 
  12   3   0     1452.04     1457.43     16.22 o 
  13   3   0      313.31      322.42      6.17 o 
  14   3   0       49.33       43.63      2.50 o 
  15   3   0       35.99       32.38      3.50 o 
  16   3   0        0.66       -0.54      2.08 o 
  17   3   0        5.34        2.56      2.67 o 
  18   3   0        8.01        8.74      3.18 o 
  19   3   0      263.62      270.23     14.93 o 
  20   3   0      118.34      121.66     11.61 o 
   0   4   0    50643.84    46815.03    470.69 o 
   1   4   0      381.01      447.21      4.25 o 
   2   4   0        3.86        4.30      0.82 o 
   3   4   0      323.49      353.87      4.47 o 
   4   4   0     1306.10     1392.40     10.39 o 
   5   4   0     1811.44     1892.51     14.48 o 
   6   4   0     1053.38     1056.57      9.18 o 
   7   4   0     1699.68     1722.46     14.70 o 
   8   4   0      390.98      450.62      5.66 o 
   9   4   0      541.52      544.82      6.44 o 
  10   4   0      537.90      530.45      7.61 o 
  11   4   0      450.43      463.09      7.77 o 
  12   4   0      380.56      382.06      7.65 o 
  13   4   0      505.58      493.86      9.10 o 
  14   4   0      520.50      531.04     10.16 o 
  15   4   0       18.30       17.41      2.67 o 
  16   4   0        1.00        0.10      2.23 o 
  17   4   0      166.42      177.56      8.66 o 
  18   4   0      558.32      604.00     15.42 o 
  19   4   0        0.25        3.96      3.33 o 
  20   4   0      121.06      137.87     11.72 o 
   1   5   0       42.54       56.59      1.48 o 
   2   5   0     1241.47     1254.86     10.59 o 
   3   5   0     1368.19     1409.03     11.57 o 
   4   5   0        1.23        0.83      0.80 o 
   5   5   0      869.79      819.48      7.01 o 
   6   5   0      250.90      255.72      3.28 o 
   7   5   0     4446.42     4674.13     32.54 o 
   8   5   0      758.86      826.59      8.64 o 
   9   5   0      342.62      334.69      5.15 o 
  10   5   0      991.07      914.76     10.19 o 
  11   5   0     7014.59     6955.79     85.96 o 
  12   5   0      249.70      249.22      8.08 o 
  13   5   0       64.67       65.21      4.06 o 
  14   5   0      291.90      275.03      9.35 o 
  15   5   0       91.75       91.55      5.09 o 
  16   5   0      136.25      139.25      6.08 o 
  17   5   0      491.18      529.95     12.04 o 
  18   5   0      101.73      113.05     13.94 o 
  19   5   0      252.32      273.28     10.96 o 
  20   5   0        4.47        1.84      3.36 o 
   0   6   0       42.51       80.02      2.68 o 
   1   6   0     5704.45     5988.73     34.93 o 
   2   6   0     3052.77     3379.74     23.20 o 
   3   6   0     2597.22     2512.10     28.03 o 
   4   6   0       19.84       24.74      1.74 o 
   5   6   0        4.51        9.61      1.26 o 
   6   6   0      231.47      233.19      3.30 o 
   7   6   0      670.34      641.95      8.84 o 
   8   6   0      474.54      439.74      5.90 o 
   9   6   0       52.57       41.19      2.65 o 
  10   6   0     1916.09     1991.92     17.93 o 
  11   6   0      450.47      435.79      9.80 o 
  12   6   0      877.86      883.18     15.92 o 
  13   6   0      739.71      727.65     13.10 o 
  14   6   0       31.88       26.01      3.44 o 
  15   6   0      408.36      429.74     11.38 o 
  16   6   0       20.69       18.03      4.44 o 
  17   6   0       69.03       60.01      5.03 o 
  18   6   0      244.44      272.46     19.83 o 
  19   6   0      112.80      121.30      8.29 o 
  20   6   0        4.54        1.38      3.79 o 
   1   7   0     4126.17     4188.29     25.09 o 
   2   7   0     5689.72     5884.20     36.06 o 
   3   7   0      164.85      185.48      4.45 o 
   4   7   0      539.81      573.57      6.73 o 
   5   7   0      368.42      318.34      5.26 o 
   6   7   0      270.79      233.12      4.23 o 
   7   7   0      331.13      310.65      4.68 o 
   8   7   0      375.16      371.86      6.81 o 
   9   7   0       20.34       13.85      1.96 o 
  10   7   0      619.44      576.12      9.01 o 
  11   7   0      120.06      124.88      4.30 o 
  12   7   0      784.29      772.86     10.72 o 
  13   7   0       75.31       87.23      5.28 o 
  14   7   0      131.49      145.39      7.11 o 
  15   7   0      199.39      185.36      9.42 o 
  16   7   0       59.13       56.27      7.17 o 
  17   7   0        8.98        6.34      3.27 o 
  18   7   0      160.89      178.28     11.64 o 
  19   7   0       50.59       32.95     12.28 o 
   0   8   0     1986.68     2225.16     21.39 o 
   1   8   0      337.33      320.88      4.20 o 
   2   8   0       25.86       30.34      1.35 o 
   3   8   0       23.56       16.94      1.59 o 
   4   8   0        1.12        1.39      1.02 o 
   5   8   0       12.41       11.76      1.71 o 
   6   8   0       67.04       78.11      3.61 o 
   7   8   0      320.89      309.47      7.17 o 
   8   8   0      126.84      138.62      4.19 o 
   9   8   0      578.00      612.29     10.71 o 
  10   8   0     3601.57     3522.99     36.35 o 
  11   8   0      193.60      202.25      7.12 o 
  12   8   0        1.55        1.03      1.90 o 
  13   8   0      634.97      658.31     12.69 o 
  14   8   0        2.19        3.31      2.65 o 
  15   8   0      562.01      536.15     13.46 o 
  16   8   0      150.43      138.84      7.94 o 
  17   8   0       39.98       42.32      5.54 o 
  18   8   0        6.84        6.44      3.76 o 
  19   8   0       67.90       62.70      6.17 o 
   1   9   0      127.83      185.36      3.42 o 
   2   9   0      241.32      256.56      4.11 o 
   3   9   0        7.14        6.06      1.44 o 
   4   9   0       40.04       30.82      2.07 o 
   5   9   0       87.39       88.36      3.36 o 
   6   9   0      231.08      230.42      5.50 o 
   7   9   0        3.07        0.82      1.51 o 
   8   9   0       44.92       34.68      2.77 o 
   9   9   0       61.57       51.47      4.06 o 
  10   9   0       94.46       89.37      5.15 o 
  11   9   0      622.83      623.35     14.39 o 
  12   9   0      286.10      283.63      8.93 o 
  13   9   0        3.37        5.12      2.45 o 
  14   9   0       71.68       60.25      4.34 o 
  15   9   0      164.77      168.22      8.98 o 
  16   9   0      149.58      156.04      8.94 o 
  17   9   0       28.42       20.17      4.94 o 
  18   9   0       41.76       27.53      5.43 o 
   0  10   0        0.40        0.26      1.51 o 
   1  10   0      225.77      243.50      4.11 o 
   2  10   0      165.69      192.96      5.07 o 
   3  10   0       94.52       94.98      3.55 o 
   4  10   0      337.28      312.12      5.80 o 
   5  10   0      362.81      323.78      5.88 o 
   6  10   0        8.24        5.74      1.75 o 
   7  10   0       73.83       69.30      3.94 o 
   8  10   0      278.35      277.49      7.20 o 
   9  10   0       22.03       17.57      2.48 o 
  10  10   0      253.52      243.89     10.65 o 
  11  10   0       23.53       21.00      3.27 o 
  12  10   0       22.78       15.61      3.44 o 
  13  10   0        8.08       10.80      3.03 o 
  14  10   0       12.75        9.62      3.01 o 
  15  10   0      264.81      275.51     11.61 o 
  16  10   0        0.09       -2.53      3.43 o 
  17  10   0      104.56       98.79      8.55 o 
  18  10   0       72.68       70.13      9.94 o 
   1  11   0      153.34      149.52      4.01 o 
   2  11   0      430.11      450.41      7.29 o 
   3  11   0      297.23      303.24      5.98 o 
   4  11   0     1084.53      992.83     12.53 o 
   5  11   0      186.27      170.05      5.53 o 
   6  11   0      155.49      162.90      5.44 o 
   7  11   0       76.30       75.98      4.09 o 
   8  11   0      635.93      619.85     11.64 o 
   9  11   0      333.45      315.83      7.87 o 
  10  11   0      133.67      145.84      7.10 o 
  11  11   0        0.44        2.53      2.57 o 
  12  11   0        2.99        2.58      2.77 o 
  13  11   0       12.58        7.90      3.20 o 
  14  11   0       93.86       95.73      6.43 o 
  15  11   0       31.73       31.60      4.16 o 
  16  11   0        1.33        3.91      4.32 o 
  17  11   0       21.40       29.57      6.25 o 
   0  12   0      294.69      283.84      8.23 o 
   1  12   0      138.26      146.65      4.53 o 
   2  12   0       50.24       38.39      3.19 o 
   3  12   0      221.65      181.35      5.55 o 
   4  12   0      240.75      238.53      6.53 o 
   5  12   0      211.87      183.93      5.94 o 
   6  12   0      418.78      343.65      8.04 o 
   7  12   0      906.98      865.82     12.94 o 
   8  12   0      388.46      380.19      9.11 o 
   9  12   0     1106.41     1125.10     15.94 o 
  10  12   0     1055.64     1098.25     18.25 o 
  11  12   0        3.22        0.87      3.07 o 
  12  12   0      113.87      120.31      7.60 o 
  13  12   0       73.11       76.03      6.48 o 
  14  12   0       38.22       36.14      5.29 o 
  15  12   0       71.91       67.91      6.76 o 
  16  12   0      120.85      134.55     10.52 o 
   1  13   0      134.66      144.40      5.14 o 
   2  13   0      474.46      465.87      9.97 o 
   3  13   0      303.82      289.43      7.69 o 
   4  13   0      725.41      710.48     11.74 o 
   5  13   0       86.54       97.59      4.94 o 
   6  13   0       44.29       42.40      4.76 o 
   7  13   0       24.30       13.29      2.79 o 
   8  13   0      398.24      405.55      9.98 o 
   9  13   0      115.66      115.11      5.86 o 
  10  13   0       34.31       33.17      3.47 o 
  11  13   0       34.05       25.71      5.46 o 
  12  13   0       72.40       76.40      5.95 o 
  13  13   0       54.07       74.55      7.15 o 
  14  13   0       14.19       18.20      6.17 o 
  15  13   0       13.17       12.48      4.36 o 
  16  13   0       20.37       21.14     12.56 o 
   0  14   0      838.97      828.88     22.43 o 
   1  14   0        0.90        3.16      2.18 o 
   2  14   0      177.73      182.30      7.29 o 
   3  14   0       58.10       43.94      4.44 o 
   4  14   0       53.29       61.72      5.14 o 
   5  14   0        0.46        2.58      2.61 o 
   6  14   0        0.15        1.19      2.41 o 
   7  14   0       25.69       18.00      3.21 o 
   8  14   0      179.11      177.46      8.77 o 
   9  14   0       40.15       31.41      3.81 o 
  10  14   0        0.19        2.10      2.62 o 
  11  14   0       29.63       29.75      4.93 o 
  12  14   0        0.47        2.69      3.54 o 
  13  14   0        0.87        0.67      4.02 o 
  14  14   0        0.00       -2.77      3.96 o 
  15  14   0        1.25        1.91      5.15 o 
   1  15   0       73.19       53.94      5.66 o 
   2  15   0        0.08        1.14      2.82 o 
   3  15   0      130.58      142.06      8.46 o 
   4  15   0       16.86       22.54      4.07 o 
   5  15   0        6.20       12.74      3.35 o 
   6  15   0       10.92       10.32      3.15 o 
   7  15   0        5.11        6.60      3.15 o 
   8  15   0       54.50       65.55      5.45 o 
   9  15   0       80.15       91.64      6.34 o 
  10  15   0        1.16        5.43      3.32 o 
  11  15   0       90.07       91.98      8.66 o 
  12  15   0       36.54       44.18      6.62 o 
  13  15   0       20.65       25.86      5.83 o 
   0  16   0        6.19       15.47      8.12 o 
   1  16   0        8.18       11.19      4.06 o 
   2  16   0        3.18        1.19      3.83 o 
   3  16   0       27.40       21.76      4.25 o 
   4  16   0       21.94       13.26      3.98 o 
   5  16   0       52.77       65.24      6.25 o 
   6  16   0       62.03       63.22      6.10 o 
   7  16   0       73.48       75.71      8.61 o 
   8  16   0        0.86       -1.40      3.79 o 
   9  16   0       53.50       42.96      7.67 o 
  10  16   0      237.20      236.04     10.49 o 
  11  16   0        0.22        0.60      4.78 o 
  12  16   0       20.37       30.60      6.63 o 
   1  17   0      222.35      261.47     19.57 o 
   2  17   0       12.80        2.50      4.52 o 
   3  17   0        3.54       10.88      5.40 o 
   4  17   0       81.02       62.67      8.87 o 
   5  17   0       38.14       37.95      8.32 o 
   6  17   0       10.74       20.19      5.62 o 
   7  17   0       54.26       49.62      6.92 o 
   8  17   0        3.38        5.72      5.34 o 
   9  17   0        4.79        6.84      5.04 o 
  10  17   0       33.69       35.82      6.84 o 
  11  17   0        6.56        1.81      7.67 o 
   0  18   0      210.43      277.38     28.77 o 
   1  18   0       10.10        8.10      8.01 o 
   2  18   0        9.26        8.48      8.21 o 
   3  18   0      115.82      122.50     15.61 o 
   4  18   0        5.27        1.17     10.84 o 
   5  18   0       35.71       42.12     10.82 o 
   6  18   0      317.82      370.02     19.55 o 
   7  18   0      126.66      137.25     11.29 o 
   8  18   0       29.60       20.15      7.17 o 
   9  18   0        0.14        3.99      5.91 o 
   1  19   0        2.52        8.79     13.39 o 
   2  19   0        0.49       -5.59     10.98 o 
   3  19   0      154.93      148.82     17.72 o 
   4  19   0      140.34      217.50     20.08 o 
   5  19   0       72.91      100.88     19.15 o 
   6  19   0       84.77      108.93     14.87 o 
 -21   1   1       47.63       50.25      5.85 o 
 -20   1   1      201.83      237.62      9.69 o 
 -19   1   1      325.53      368.58     11.61 o 
 -18   1   1       44.75       48.65      4.88 o 
 -17   1   1       20.02       17.84      3.60 o 
 -16   1   1      105.64      100.43      8.57 o 
 -15   1   1      382.24      377.90     13.12 o 
 -14   1   1        3.52        6.52      2.08 o 
 -13   1   1       37.88       35.40      2.34 o 
 -12   1   1     2006.14     2004.03     22.44 o 
 -11   1   1       42.15       27.55      1.70 o 
 -10   1   1      686.73      649.61      8.38 o 
  -9   1   1       60.18       58.39      2.05 o 
  -8   1   1      706.79      770.25      8.30 o 
  -7   1   1      672.98      737.34      7.50 o 
  -6   1   1       97.39       67.26      2.04 o 
  -5   1   1      108.92      100.72      2.95 o 
  -4   1   1    13273.03    13628.11    100.37 o 
  -3   1   1      141.30      149.05      1.99 o 
  -2   1   1      750.77      757.53      5.93 o 
  -1   1   1     2438.25     2515.94     18.18 o 
   0   1   1      697.30      691.65      7.58 o 
   1   1   1     1477.51     1487.25     10.66 o 
   2   1   1     8085.13     7912.07     52.50 o 
   3   1   1      355.52      384.80      4.23 o 
   4   1   1      508.50      571.19      7.15 o 
   5   1   1      104.40      108.78      3.06 o 
   6   1   1      279.66      348.77      5.99 o 
   7   1   1      499.32      508.04      7.13 o 
   8   1   1        0.87        0.91      0.98 o 
   9   1   1     1193.25     1239.04     19.03 o 
  10   1   1        8.41       10.21      2.14 o 
  11   1   1        7.95       10.94      2.42 o 
  12   1   1       89.89       80.66      5.22 o 
  13   1   1      363.57      330.28     10.11 o 
  14   1   1       44.19       36.59      4.22 o 
  15   1   1       63.40       66.82      7.22 o 
  16   1   1       27.46       33.84      4.28 o 
  17   1   1      141.16      167.24      9.09 o 
  18   1   1       37.52       35.15      6.33 o 
  19   1   1        1.06        7.39      3.33 o 
  20   1   1       72.06       67.28      6.27 o 
 -21   2   1       13.28       15.94      4.45 o 
 -20   2   1       10.50       11.05      3.82 o 
 -19   2   1      196.00      213.69      9.61 o 
 -18   2   1       48.69       41.47      4.71 o 
 -17   2   1      103.29      105.04      6.26 o 
 -16   2   1      327.10      311.83     17.83 o 
 -15   2   1       22.52       18.64      2.25 o 
 -14   2   1        3.81        3.50      1.55 o 
 -13   2   1       75.13       74.93      3.20 o 
 -12   2   1      113.09       93.52      3.62 o 
 -11   2   1      104.04      104.31      3.06 o 
 -10   2   1     1148.17     1120.36     12.02 o 
  -9   2   1     1009.37      994.63      9.97 o 
  -8   2   1     5450.97     5899.46     44.15 o 
  -7   2   1     5630.78     6086.32     43.34 o 
  -6   2   1      702.54      728.06      7.43 o 
  -5   2   1      751.32      779.85      7.63 o 
  -4   2   1    22550.51    22946.93    147.89 o 
  -3   2   1     3393.67     3506.91     23.06 o 
  -2   2   1     1448.39     1521.22     10.64 o 
  -1   2   1     3726.61     3833.77     23.11 o 
   0   2   1     8524.11     8748.90     54.42 o 
   1   2   1      308.63      302.30      3.10 o 
   2   2   1     3770.73     3644.61     23.24 o 
   3   2   1      210.44      199.86      2.59 o 
   4   2   1     1843.10     1982.05     14.16 o 
   5   2   1      686.36      674.22      7.52 o 
   6   2   1     1127.78     1280.34     13.61 o 
   7   2   1       26.20       26.62      1.99 o 
   8   2   1     1546.49     1675.48     17.84 o 
   9   2   1       18.48       22.18      1.87 o 
  10   2   1      480.40      502.02      7.74 o 
  11   2   1     2667.94     2482.72     30.95 o 
  12   2   1     4953.99     4843.19     59.51 o 
  13   2   1        1.21        3.86      2.18 o 
  14   2   1      494.73      469.45     11.35 o 
  15   2   1       44.06       46.10      4.54 o 
  16   2   1       44.41       47.21      5.08 o 
  17   2   1      690.22      720.63     29.58 o 
  18   2   1      256.20      252.37     12.67 o 
  19   2   1        1.93        1.07      3.58 o 
  20   2   1       24.40       22.29      5.44 o 
 -21   3   1       25.36       19.68      7.74 o 
 -20   3   1        7.94        4.96      3.58 o 
 -19   3   1      255.34      282.00     16.76 o 
 -18   3   1      344.72      352.49     13.91 o 
 -17   3   1      157.54      161.21     13.35 o 
 -16   3   1       16.31       15.86      2.15 o 
 -15   3   1      493.77      495.54      9.86 o 
 -14   3   1      125.70      127.21      5.03 o 
 -13   3   1       66.21       64.29      3.22 o 
 -12   3   1       55.76       48.72      2.82 o 
 -11   3   1      215.75      201.26      4.41 o 
 -10   3   1      701.25      705.19      8.37 o 
  -9   3   1      676.94      625.73      7.46 o 
  -8   3   1       20.03       18.08      1.43 o 
  -7   3   1      226.56      239.08      3.78 o 
  -6   3   1     1254.78     1145.50     10.74 o 
  -5   3   1      286.75      284.62      3.45 o 
  -4   3   1       77.77       86.55      1.92 o 
  -3   3   1     4126.19     4100.91     27.96 o 
  -2   3   1     2907.41     2911.23     17.81 o 
  -1   3   1     3827.77     4102.11     24.36 o 
   0   3   1    38809.21    36678.89    186.17 o 
   1   3   1    16110.43    16272.05     94.87 o 
   2   3   1     1971.25     1989.26     15.16 o 
   3   3   1     3703.98     3743.33     25.70 o 
   4   3   1     4440.60     4500.54     29.29 o 
   5   3   1      602.30      587.89      5.68 o 
   6   3   1     1379.19     1357.08     10.81 o 
   7   3   1     4125.00     4330.76     33.57 o 
   8   3   1       12.26       10.91      1.05 o 
   9   3   1      529.50      545.56      6.49 o 
  10   3   1     2444.72     2443.46     23.89 o 
  11   3   1      336.92      338.25      6.16 o 
  12   3   1        7.05        6.61      1.70 o 
  13   3   1      118.17      111.27      7.07 o 
  14   3   1       50.14       52.90      5.46 o 
  15   3   1      895.06      938.81     17.81 o 
  16   3   1       34.50       35.31      4.73 o 
  17   3   1       20.39       25.54      4.98 o 
  18   3   1      281.01      288.67     12.21 o 
  19   3   1      187.11      200.83     16.93 o 
  20   3   1       72.21       73.53      8.28 o 
 -21   4   1      120.71      133.02      9.69 o 
 -20   4   1       51.37       62.43      6.35 o 
 -19   4   1      405.40      443.67     21.57 o 
 -18   4   1      266.41      278.46     11.01 o 
 -17   4   1      278.59      303.09     13.10 o 
 -16   4   1        0.30        1.89      2.24 o 
 -15   4   1      202.08      215.77      6.78 o 
 -14   4   1      747.39      740.98     12.81 o 
 -13   4   1      245.74      232.05      7.59 o 
 -12   4   1       21.34       15.42      1.81 o 
 -11   4   1     1527.61     1476.89     15.19 o 
 -10   4   1        4.66        9.00      1.35 o 
  -9   4   1       16.90       30.61      1.88 o 
  -8   4   1       94.27      103.76      2.93 o 
  -7   4   1      138.35      125.66      2.95 o 
  -6   4   1       48.96       38.50      1.45 o 
  -5   4   1      307.14      289.20      3.57 o 
  -4   4   1      211.98      189.76      3.08 o 
  -3   4   1        1.36        4.68      0.72 o 
  -2   4   1      836.00      902.65      7.59 o 
  -1   4   1     3537.20     3361.75     20.46 o 
   0   4   1     3420.91     3470.35     20.18 o 
   1   4   1      427.15      459.32      4.66 o 
   2   4   1     2854.41     2595.60     18.46 o 
   3   4   1     2529.41     2476.91     18.02 o 
   4   4   1      613.03      684.23      7.57 o 
   5   4   1       11.66       26.44      1.34 o 
   6   4   1     1210.22     1270.51     10.43 o 
   7   4   1      506.44      504.84      5.48 o 
   8   4   1      275.47      288.88      4.23 o 
   9   4   1      575.47      560.50      7.08 o 
  10   4   1      166.30      138.38      3.58 o 
  11   4   1       25.13       32.27      2.09 o 
  12   4   1       19.39       16.28      1.81 o 
  13   4   1     1408.30     1435.68     14.94 o 
  14   4   1        1.94        0.80      1.38 o 
  15   4   1       53.89       50.66      6.62 o 
  16   4   1      155.11      159.56      9.66 o 
  17   4   1       57.26       51.95     14.54 o 
  18   4   1      282.33      293.56     14.69 o 
  19   4   1       13.28       12.28      5.15 o 
  20   4   1      211.67      250.27     14.74 o 
 -20   5   1      167.49      191.28     17.36 o 
 -19   5   1        0.19        2.91      3.85 o 
 -18   5   1      420.69      457.63     11.60 o 
 -17   5   1       40.95       45.49      5.67 o 
 -16   5   1      263.73      253.25     12.63 o 
 -15   5   1        0.53        2.67      2.34 o 
 -14   5   1      700.13      705.80     15.09 o 
 -13   5   1       22.09       21.10      2.91 o 
 -12   5   1        0.77        5.10      1.41 o 
 -11   5   1       13.81       10.67      1.67 o 
 -10   5   1       38.17       36.22      2.42 o 
  -9   5   1     1383.11     1371.67     14.57 o 
  -8   5   1     4292.60     4540.51     32.99 o 
  -7   5   1        3.46        7.13      0.93 o 
  -6   5   1     1888.30     2090.37     15.51 o 
  -5   5   1     1243.93     1277.82     11.90 o 
  -4   5   1        3.18        1.95      0.69 o 
  -3   5   1        1.96       -0.18      0.60 o 
  -2   5   1      601.18      660.90      5.63 o 
  -1   5   1     1461.72     1578.84     10.92 o 
   0   5   1      532.20      606.33      5.29 o 
   1   5   1     6595.68     6722.25     39.61 o 
   2   5   1      254.27      300.57      3.53 o 
   3   5   1       28.71       32.97      1.50 o 
   4   5   1        0.75        1.51      0.78 o 
   5   5   1     2353.47     2643.26     19.01 o 
   6   5   1      767.35      852.38      8.24 o 
   7   5   1      554.73      559.43      6.34 o 
   8   5   1      575.00      622.63      6.45 o 
   9   5   1       85.35       90.90      3.04 o 
  10   5   1      503.23      483.77      8.00 o 
  11   5   1      152.69      148.32      4.90 o 
  12   5   1        0.79        0.50      1.45 o 
  13   5   1     1727.54     1738.14     21.58 o 
  14   5   1       27.68       28.25      2.94 o 
  15   5   1       85.53       78.39      4.50 o 
  16   5   1       18.92       18.40      3.96 o 
  17   5   1       78.05       80.92      9.78 o 
  18   5   1       35.67       28.12      7.48 o 
  19   5   1       77.57       67.12      8.92 o 
 -20   6   1        4.82        7.02      4.28 o 
 -19   6   1        5.72        7.76      3.30 o 
 -18   6   1       17.82       14.99      3.93 o 
 -17   6   1      159.60      157.31      7.72 o 
 -16   6   1      149.48      137.05      7.19 o 
 -15   6   1       25.61       16.70      3.21 o 
 -14   6   1        0.52        1.55      2.21 o 
 -13   6   1      190.69      196.82      5.86 o 
 -12   6   1      474.69      478.88      9.75 o 
 -11   6   1     1125.87     1153.49     14.26 o 
 -10   6   1      292.88      307.47      5.93 o 
  -9   6   1        0.19        1.71      1.16 o 
  -8   6   1      983.30     1095.39     11.27 o 
  -7   6   1      241.37      247.45      3.75 o 
  -6   6   1       28.16       28.96      1.52 o 
  -5   6   1      825.28      811.26      9.36 o 
  -4   6   1     2770.29     3016.31     21.89 o 
  -3   6   1     3025.03     3237.19     23.20 o 
  -2   6   1       47.78       60.11      1.74 o 
  -1   6   1      227.28      258.40      3.57 o 
   0   6   1      942.89     1036.13      8.09 o 
   1   6   1      192.95      184.95      2.81 o 
   2   6   1     3755.76     4096.05     27.07 o 
   3   6   1       24.89       28.84      1.56 o 
   4   6   1       37.18       43.55      1.83 o 
   5   6   1      102.11      107.73      2.57 o 
   6   6   1      931.06      989.75      9.45 o 
   7   6   1      508.10      468.60      6.38 o 
   8   6   1      617.20      659.12      7.98 o 
   9   6   1      112.37       96.83      3.79 o 
  10   6   1       74.17       78.02      2.93 o 
  11   6   1        7.57        9.23      2.14 o 
  12   6   1       35.62       45.67      4.20 o 
  13   6   1      170.40      156.07      6.25 o 
  14   6   1       89.77       83.20      5.17 o 
  15   6   1      127.34      124.34     10.32 o 
  16   6   1      108.82      119.24      8.72 o 
  17   6   1        3.17        6.12      3.22 o 
  18   6   1        6.23        2.01      3.44 o 
  19   6   1       46.41       41.64      8.27 o 
 -20   7   1        0.45        0.76      3.27 o 
 -19   7   1       42.47       38.88      4.99 o 
 -18   7   1       57.00       60.07      5.82 o 
 -17   7   1      318.47      301.51     17.95 o 
 -16   7   1      178.85      156.57     14.32 o 
 -15   7   1      816.28      812.41     16.29 o 
 -14   7   1       60.28       60.84      3.30 o 
 -13   7   1      144.44      135.63      5.78 o 
 -12   7   1      136.84      143.51      5.69 o 
 -11   7   1     1976.35     1988.20     24.60 o 
 -10   7   1       26.31       22.27      2.55 o 
  -9   7   1      607.32      613.98     10.32 o 
  -8   7   1      285.47      328.79      5.38 o 
  -7   7   1      333.03      372.55      5.36 o 
  -6   7   1       53.66       58.75      2.65 o 
  -5   7   1      205.66      233.51      4.33 o 
  -4   7   1       86.37      112.62      3.15 o 
  -3   7   1       38.06       41.52      1.87 o 
  -2   7   1        4.48        3.03      0.87 o 
  -1   7   1      159.36      198.16      3.05 o 
   0   7   1     3416.34     3671.80     23.04 o 
   1   7   1     3001.17     3267.22     20.88 o 
   2   7   1      677.60      670.73      8.28 o 
   3   7   1      649.02      677.42      6.96 o 
   4   7   1      185.82      191.24      3.76 o 
   5   7   1      271.74      267.16      4.49 o 
   6   7   1     1483.98     1483.40     12.59 o 
   7   7   1      113.86      101.64      3.65 o 
   8   7   1      564.52      549.17      8.81 o 
   9   7   1      162.98      144.25      4.32 o 
  10   7   1     1359.95     1352.37     16.04 o 
  11   7   1      228.59      230.46      6.45 o 
  12   7   1     1033.88     1031.93     17.86 o 
  13   7   1      121.25      107.20      5.97 o 
  14   7   1      108.97       88.87      6.18 o 
  15   7   1      246.18      241.42     11.22 o 
  16   7   1       46.66       47.23      4.86 o 
  17   7   1        8.17        4.16      3.17 o 
  18   7   1      234.36      199.23     16.25 o 
  19   7   1       18.54       16.63      7.10 o 
 -19   8   1        3.41        4.18      3.80 o 
 -18   8   1        0.44        3.12      3.62 o 
 -17   8   1       21.48       21.83      4.49 o 
 -16   8   1      129.44      135.64      7.74 o 
 -15   8   1       39.73       22.42      5.93 o 
 -14   8   1      556.26      566.50     13.29 o 
 -13   8   1       31.20       27.80      3.31 o 
 -12   8   1      143.46      127.08      6.66 o 
 -11   8   1     2252.73     2251.95     26.06 o 
 -10   8   1      309.51      312.31      7.57 o 
  -9   8   1       52.78       69.32      3.08 o 
  -8   8   1        0.04        0.44      1.32 o 
  -7   8   1      208.35      208.17      4.98 o 
  -6   8   1      223.41      218.67      4.71 o 
  -5   8   1        0.16        0.00      1.09 o 
  -4   8   1        7.51        1.96      1.15 o 
  -3   8   1      365.29      372.74      5.13 o 
  -2   8   1       52.51       48.23      1.88 o 
  -1   8   1      333.32      300.63      4.06 o 
   0   8   1     1026.49     1108.19      9.40 o 
   1   8   1      744.59      708.33      6.82 o 
   2   8   1       70.23       88.37      2.98 o 
   3   8   1       61.35       61.13      2.39 o 
   4   8   1       31.34       51.71      2.40 o 
   5   8   1        2.91        1.59      1.21 o 
   6   8   1      294.67      299.62      5.86 o 
   7   8   1     1832.54     1798.19     17.80 o 
   8   8   1      235.92      252.83      9.97 o 
   9   8   1        0.28        1.52      1.89 o 
  10   8   1       71.56       65.94      4.32 o 
  11   8   1     1910.56     1851.55     31.04 o 
  12   8   1       21.97       19.30      2.35 o 
  13   8   1        1.93        2.45      2.68 o 
  14   8   1        0.07        0.09      2.76 o 
  15   8   1      288.44      288.67     12.43 o 
  16   8   1        0.03        2.75      3.11 o 
  17   8   1      340.48      326.24     11.16 o 
  18   8   1      348.41      326.09     11.43 o 
 -19   9   1        0.17        3.30      4.53 o 
 -18   9   1      109.46      120.96      8.92 o 
 -17   9   1       22.23       21.71      9.12 o 
 -16   9   1       56.17       57.92      5.83 o 
 -15   9   1       69.50       74.12      4.89 o 
 -14   9   1      154.04      154.19      8.18 o 
 -13   9   1       43.01       37.85      3.94 o 
 -12   9   1       79.59       66.56      5.66 o 
 -11   9   1      300.40      306.42      7.70 o 
 -10   9   1      405.91      394.09      8.51 o 
  -9   9   1     1000.97     1046.68     14.05 o 
  -8   9   1     1412.37     1332.60     16.45 o 
  -7   9   1      316.01      293.60      6.31 o 
  -6   9   1      150.60      169.58      4.94 o 
  -5   9   1      270.78      275.93      5.40 o 
  -4   9   1       58.86       75.26      3.09 o 
  -3   9   1      392.72      379.05      5.47 o 
  -2   9   1       98.80       92.61      2.66 o 
  -1   9   1      134.65      146.85      3.04 o 
   0   9   1      210.09      212.82      3.68 o 
   1   9   1      654.78      692.18      6.99 o 
   2   9   1      324.69      344.59      4.94 o 
   3   9   1      206.98      212.10      4.73 o 
   4   9   1       80.50       72.21      2.64 o 
   5   9   1     1027.91     1053.63     12.33 o 
   6   9   1       89.15       93.17      3.91 o 
   7   9   1      256.73      233.37      6.38 o 
   8   9   1      676.96      630.41     12.21 o 
   9   9   1        3.39        3.21      2.11 o 
  10   9   1      577.41      571.88     14.82 o 
  11   9   1      264.49      269.01     11.89 o 
  12   9   1        7.11        2.35      2.12 o 
  13   9   1      440.03      461.58     15.56 o 
  14   9   1        6.29        5.29      3.28 o 
  15   9   1       35.23       26.31      4.78 o 
  16   9   1       22.10       22.11      5.31 o 
  17   9   1      219.88      209.31     13.06 o 
  18   9   1        6.37       13.12      4.19 o 
 -18  10   1        0.04        5.32      4.37 o 
 -17  10   1       60.68       62.27      7.21 o 
 -16  10   1      126.52      134.96      9.01 o 
 -15  10   1       34.07       27.55      4.04 o 
 -14  10   1      155.21      138.66      9.37 o 
 -13  10   1        0.27       -2.18      2.18 o 
 -12  10   1      894.61      879.12     17.23 o 
 -11  10   1      100.77       86.85      5.96 o 
 -10  10   1      110.91      105.10      5.71 o 
  -9  10   1      254.66      263.75      6.80 o 
  -8  10   1       72.70       72.55      4.02 o 
  -7  10   1       77.35       61.27      3.96 o 
  -6  10   1       44.57       40.69      2.81 o 
  -5  10   1      336.68      346.46      7.85 o 
  -4  10   1      111.73       90.92      3.52 o 
  -3  10   1      366.19      368.71      5.99 o 
  -2  10   1        3.91        3.11      1.36 o 
  -1  10   1      929.90      940.14      8.84 o 
   0  10   1      309.19      316.06      4.64 o 
   1  10   1     1228.89     1227.24     11.01 o 
   2  10   1     3405.12     3608.99     27.59 o 
   3  10   1     2203.66     2221.27     19.53 o 
   4  10   1      136.07      121.15      4.71 o 
   5  10   1      891.91      933.15     12.51 o 
   6  10   1     1054.60     1019.54     13.28 o 
   7  10   1       65.51       48.70      4.04 o 
   8  10   1        2.16        3.82      2.43 o 
   9  10   1      990.65      982.21     16.71 o 
  10  10   1      221.65      209.49      7.74 o 
  11  10   1      185.61      169.70      7.16 o 
  12  10   1       48.47       44.92      4.27 o 
  13  10   1       71.51       60.19      6.56 o 
  14  10   1       19.12       15.88      4.25 o 
  15  10   1        3.26       -2.39      3.32 o 
  16  10   1      205.84      220.13     11.47 o 
  17  10   1       18.41        9.81      4.50 o 
 -18  11   1       23.13       19.67      5.66 o 
 -17  11   1       14.61       15.71      5.30 o 
 -16  11   1      265.33      289.53     10.64 o 
 -15  11   1      118.95      126.81      7.41 o 
 -14  11   1       59.23       48.81      5.21 o 
 -13  11   1       46.94       38.78      4.94 o 
 -12  11   1       40.35       28.83      6.25 o 
 -11  11   1       30.10       35.89      5.33 o 
 -10  11   1      264.66      253.46      7.01 o 
  -9  11   1      484.51      507.70     10.34 o 
  -8  11   1       74.30       78.13      4.65 o 
  -7  11   1        2.41        1.52      1.66 o 
  -6  11   1        0.89        2.41      1.71 o 
  -5  11   1      336.04      340.97      7.40 o 
  -4  11   1       52.66       55.33      3.14 o 
  -3  11   1       73.71       70.84      3.24 o 
  -2  11   1       29.13       21.76      2.06 o 
  -1  11   1       29.65       23.71      2.26 o 
   0  11   1     1147.53     1078.59     10.94 o 
   1  11   1      146.76      152.46      3.83 o 
   2  11   1      252.59      249.30      5.61 o 
   3  11   1     1021.62     1084.37     13.42 o 
   4  11   1      864.84      841.74     12.16 o 
   5  11   1        1.91        3.47      1.86 o 
   6  11   1      202.69      181.23      5.68 o 
   7  11   1        1.91        0.41      1.97 o 
   8  11   1       66.31       74.29      4.14 o 
   9  11   1       21.48       21.98      3.27 o 
  10  11   1      290.21      291.67     10.71 o 
  11  11   1        2.89        0.41      2.56 o 
  12  11   1       10.02       11.91      3.30 o 
  13  11   1        5.88        3.38      3.02 o 
  14  11   1      102.06       97.43      6.01 o 
  15  11   1       40.76       34.67      6.28 o 
  16  11   1      149.10      151.33     10.37 o 
  17  11   1       94.81      107.71     13.82 o 
 -17  12   1        0.86        1.15      4.94 o 
 -16  12   1       32.89       32.87      5.02 o 
 -15  12   1        7.42       10.55      4.03 o 
 -14  12   1       25.93       18.00      4.31 o 
 -13  12   1        0.00        6.02      3.47 o 
 -12  12   1      110.85      120.20      8.60 o 
 -11  12   1      338.87      339.31     13.93 o 
 -10  12   1       62.27       57.48      4.50 o 
  -9  12   1        0.53        4.44      2.27 o 
  -8  12   1      359.05      383.83      8.73 o 
  -7  12   1        4.24        9.29      2.14 o 
  -6  12   1      103.50       86.01      4.47 o 
  -5  12   1       30.78       28.34      2.80 o 
  -4  12   1      116.30      133.89      4.68 o 
  -3  12   1       88.68       99.69      4.20 o 
  -2  12   1        5.48        2.69      1.72 o 
  -1  12   1       66.83       73.04      3.74 o 
   0  12   1      161.29      159.21      5.23 o 
   1  12   1      147.08      128.04      4.53 o 
   2  12   1        9.00       14.46      2.27 o 
   3  12   1      137.49      119.57      6.46 o 
   4  12   1        4.00       -0.43      1.95 o 
   5  12   1       24.64       30.04      3.09 o 
   6  12   1      433.60      459.98      9.62 o 
   7  12   1        5.75        2.71      2.25 o 
   8  12   1       50.87       55.75      5.59 o 
   9  12   1       11.48       10.08      2.96 o 
  10  12   1        4.75        1.42      2.52 o 
  11  12   1       24.29       20.43      3.89 o 
  12  12   1      165.16      164.14      8.42 o 
  13  12   1       14.21       13.31      3.98 o 
  14  12   1       18.29       23.12      4.38 o 
  15  12   1       41.49       42.60      6.82 o 
  16  12   1      117.19      111.19     10.90 o 
 -16  13   1       17.79       17.21      4.83 o 
 -15  13   1        0.24        4.23      4.01 o 
 -14  13   1      166.80      188.85     10.36 o 
 -13  13   1        0.31        1.49      3.58 o 
 -12  13   1        0.16        0.71      3.29 o 
 -11  13   1      261.06      277.72      9.88 o 
 -10  13   1      180.16      186.38      7.04 o 
  -9  13   1        0.01        0.79      2.39 o 
  -8  13   1      139.08      138.96      6.59 o 
  -7  13   1       63.39       63.86      4.25 o 
  -6  13   1       98.20       81.23      4.64 o 
  -5  13   1      128.41      110.65      5.13 o 
  -4  13   1      978.01      958.20     14.39 o 
  -3  13   1       99.40      105.32      6.19 o 
  -2  13   1       65.28       63.78      4.20 o 
  -1  13   1       11.52       17.84      3.24 o 
   0  13   1      261.71      255.11      6.61 o 
   1  13   1        1.00        1.96      2.25 o 
   2  13   1       94.22       72.56      5.28 o 
   3  13   1      260.12      227.15      7.09 o 
   4  13   1        4.17       -0.12      1.86 o 
   5  13   1      353.11      351.33      8.26 o 
   6  13   1       17.74       22.10      2.88 o 
   7  13   1        1.35        3.01      2.33 o 
   8  13   1       54.82       43.56      3.84 o 
   9  13   1       35.10       35.59      3.39 o 
  10  13   1        0.01        0.62      2.73 o 
  11  13   1       38.47       41.91      5.56 o 
  12  13   1      230.30      244.90     10.99 o 
  13  13   1       76.72       83.32      7.12 o 
  14  13   1       10.57        7.22      3.72 o 
  15  13   1        2.19        4.69      3.48 o 
 -15  14   1       65.53       61.48      7.17 o 
 -14  14   1        5.20        2.72      4.42 o 
 -13  14   1       12.41       13.91      4.67 o 
 -12  14   1       42.18       32.83      5.29 o 
 -11  14   1        4.38        5.21      3.61 o 
 -10  14   1        8.13        4.13      2.89 o 
  -9  14   1      475.03      469.60     11.15 o 
  -8  14   1        5.07        7.95      2.83 o 
  -7  14   1       20.10       21.49      3.29 o 
  -6  14   1       78.53       69.13      5.29 o 
  -5  14   1        8.46        8.87      2.86 o 
  -4  14   1        1.01        2.91      2.70 o 
  -3  14   1        7.57        8.91      3.15 o 
  -2  14   1        1.18       -0.46      2.46 o 
  -1  14   1       35.87       32.46      4.01 o 
   0  14   1       11.97        6.83      2.44 o 
   1  14   1      120.22      112.02      9.40 o 
   2  14   1      322.08      333.97     10.11 o 
   3  14   1      315.38      300.94      8.87 o 
   4  14   1      173.20      166.66      7.07 o 
   5  14   1        1.46        0.32      2.46 o 
   6  14   1        1.11        1.01      2.12 o 
   7  14   1       23.21       17.10      3.05 o 
   8  14   1      124.08      121.36      5.81 o 
   9  14   1       54.89       64.87      4.91 o 
  10  14   1       40.67       45.00      5.16 o 
  11  14   1       48.35       30.11      4.77 o 
  12  14   1       13.94       17.73      4.21 o 
  13  14   1        0.49        8.84      4.12 o 
  14  14   1      143.78      154.48      9.08 o 
 -14  15   1       31.86       26.38      5.98 o 
 -13  15   1        7.23       -0.53      4.43 o 
 -12  15   1      155.81      158.95     10.52 o 
 -11  15   1        0.85       -0.14      4.10 o 
 -10  15   1      174.82      163.72      8.36 o 
  -9  15   1      265.09      284.25      9.87 o 
  -8  15   1      393.05      420.68     16.24 o 
  -7  15   1       42.88       47.19      6.20 o 
  -6  15   1       12.63       14.51      3.58 o 
  -5  15   1      185.38      186.63     11.28 o 
  -4  15   1      203.02      194.72      9.42 o 
  -3  15   1        0.03        0.14      2.86 o 
  -2  15   1       74.00       87.33      6.73 o 
  -1  15   1      129.06      122.40      6.47 o 
   0  15   1      268.37      247.83      9.01 o 
   1  15   1        6.88        5.37      3.09 o 
   2  15   1       71.79       61.97      5.70 o 
   3  15   1       78.88       68.57      5.87 o 
   4  15   1       42.66       35.28      4.70 o 
   5  15   1       42.90       26.61      3.98 o 
   6  15   1       13.76       17.10      3.55 o 
   7  15   1       58.83       63.02      5.55 o 
   8  15   1        5.27        6.25      3.13 o 
   9  15   1      206.57      211.26      8.06 o 
  10  15   1      185.69      173.58     13.75 o 
  11  15   1        0.04        1.46      3.92 o 
  12  15   1       21.64       15.81      5.67 o 
  13  15   1       70.65       80.00      7.61 o 
 -13  16   1       15.87       12.49      9.00 o 
 -12  16   1       18.70        2.33      5.19 o 
 -11  16   1        2.97        3.43      5.22 o 
 -10  16   1        1.16       -4.11      4.13 o 
  -9  16   1       59.11       76.60      8.57 o 
  -8  16   1      119.30      117.45     11.30 o 
  -7  16   1      125.92      115.57      8.91 o 
  -6  16   1       23.73       17.63      4.61 o 
  -5  16   1      127.40      133.22     13.19 o 
  -4  16   1      357.17      364.35     12.83 o 
  -3  16   1        4.05        1.13      3.87 o 
  -2  16   1      117.21      112.26     10.25 o 
  -1  16   1       85.67       69.71      7.54 o 
   0  16   1       48.33       55.50      5.51 o 
   1  16   1       23.58       27.77      5.56 o 
   2  16   1       86.80      114.25      7.76 o 
   3  16   1        0.45       -1.79      3.46 o 
   4  16   1        9.56        6.60      6.89 o 
   5  16   1        6.64        3.95      3.76 o 
   6  16   1        0.78        2.41      4.34 o 
   7  16   1        0.02       -3.63      3.63 o 
   8  16   1       11.26       11.72      4.56 o 
   9  16   1       37.50       24.47      5.28 o 
  10  16   1        0.30       -0.42      4.90 o 
  11  16   1        0.15        7.55      4.66 o 
  12  16   1       49.83       55.32     10.31 o 
 -11  17   1        6.22        3.75      6.36 o 
 -10  17   1       49.52       51.55      7.42 o 
  -9  17   1       12.56       12.93      5.77 o 
  -8  17   1      129.15      157.37     20.77 o 
  -7  17   1        2.03        3.54      5.55 o 
  -6  17   1       56.40       52.86      8.04 o 
  -5  17   1      170.41      211.00     13.53 o 
  -4  17   1      160.08      172.61     11.51 o 
  -3  17   1        1.90        3.25      4.86 o 
  -2  17   1       13.83        9.18      4.28 o 
  -1  17   1      113.29      126.10     11.35 o 
   0  17   1        0.03        0.08      5.03 o 
   1  17   1       98.88      117.35      9.02 o 
   2  17   1       70.32       73.80      9.40 o 
   3  17   1      291.59      312.00     13.02 o 
   4  17   1        6.38        9.60      5.14 o 
   5  17   1       89.12       90.66      9.28 o 
   6  17   1       24.82       24.78      8.77 o 
   7  17   1       27.48       33.32      8.92 o 
   8  17   1       38.84       42.48      8.89 o 
   9  17   1        9.08        5.67      6.95 o 
  10  17   1       66.23       46.43     21.64 o 
  -9  18   1       55.13       54.39      9.37 o 
  -8  18   1       26.59       53.59      9.53 o 
  -7  18   1       27.80       27.37      7.88 o 
  -6  18   1      143.52      173.80     14.68 o 
  -5  18   1        0.37        1.31      7.23 o 
  -4  18   1        0.07       10.03      8.13 o 
  -3  18   1        1.56        1.10      7.45 o 
  -2  18   1       47.83       39.06     10.45 o 
  -1  18   1       57.64       47.24     11.66 o 
   0  18   1        0.41        4.33      8.25 o 
   1  18   1        2.33       15.91      8.85 o 
   2  18   1        2.07        4.22      8.19 o 
   3  18   1       65.48       58.66     12.94 o 
   4  18   1       45.33       85.20     18.66 o 
   5  18   1      164.40      213.62     14.93 o 
   6  18   1        2.07        8.96      6.44 o 
   7  18   1        3.75        9.95      7.60 o 
   8  18   1       18.75       19.94      8.02 o 
  -6  19   1       75.91       53.79     12.36 o 
  -5  19   1       47.55       72.14     19.92 o 
  -4  19   1       44.03       50.58     13.56 o 
  -3  19   1       13.01        3.81     11.38 o 
  -2  19   1       14.74       25.37     10.02 o 
  -1  19   1        0.00       -5.73      7.80 o 
   0  19   1       26.55       32.28     10.47 o 
   1  19   1        0.75       14.14     13.08 o 
   2  19   1       89.50      108.52     15.78 o 
   3  19   1       58.26       74.03     13.79 o 
   4  19   1        0.06       -2.23      7.58 o 
   5  19   1       27.73       32.02      8.34 o 
 -21   0   2        7.93        3.44      4.98 o 
 -20   0   2        2.88        4.05      4.53 o 
 -19   0   2       12.41       10.37      5.10 o 
 -18   0   2        4.92        5.30      4.31 o 
 -17   0   2     1346.46     1345.09     33.67 o 
 -16   0   2      174.79      135.06     12.08 o 
 -15   0   2      388.78      427.08     10.72 o 
 -14   0   2       44.13       46.49      3.50 o 
 -13   0   2      940.42     1026.35     17.27 o 
 -12   0   2       92.27       61.09      3.97 o 
 -11   0   2      765.06      819.16     14.48 o 
 -10   0   2      740.66      773.66     13.65 o 
  -9   0   2     1687.64     1730.69     21.91 o 
  -8   0   2     2799.68     2950.12     31.02 o 
  -7   0   2     1847.32     2107.51     22.86 o 
  -6   0   2     8618.89     9404.56     88.56 o 
  -5   0   2    20446.55    21148.69    180.35 o 
  -4   0   2      105.59       81.50      2.76 o 
  -3   0   2    29098.60    29580.93    271.43 o 
  -2   0   2    15601.43    16321.56    160.37 o 
  -1   0   2      245.13      250.24      4.71 o 
   0   0   2     5710.19     6054.30     57.22 o 
   1   0   2    10458.22    10810.94    107.63 o 
   2   0   2      463.95      543.11      7.98 o 
   3   0   2       75.34       80.15      2.74 o 
   4   0   2     9209.30     9317.04     94.42 o 
   5   0   2      148.77      168.17      5.27 o 
   6   0   2        0.74       -0.14      0.82 o 
   7   0   2      831.33      921.46     16.86 o 
   8   0   2     1570.40     1453.90     24.48 o 
   9   0   2      361.31      346.55     11.03 o 
  10   0   2       20.81       20.62      3.02 o 
  11   0   2     2795.45     2740.90     43.06 o 
  12   0   2     2005.81     1996.83     29.02 o 
  13   0   2       47.79       46.52      3.31 o 
  14   0   2      587.75      609.64     15.67 o 
  15   0   2      110.29      110.57      6.53 o 
  16   0   2       53.17       61.98      6.38 o 
  17   0   2      319.38      353.61     17.56 o 
  18   0   2      302.28      347.96     18.18 o 
  19   0   2      178.13      206.07     15.43 o 
 -21   1   2       49.91       45.85      6.11 o 
 -20   1   2      173.41      195.98      9.45 o 
 -19   1   2      513.55      564.78     17.66 o 
 -18   1   2        5.14        4.73      3.05 o 
 -17   1   2        3.82        3.99      2.64 o 
 -16   1   2      621.23      635.93     10.51 o 
 -15   1   2       12.91        6.34      1.85 o 
 -14   1   2      596.69      561.87     10.17 o 
 -13   1   2       58.86       44.20      2.75 o 
 -12   1   2      573.68      568.28      8.09 o 
 -11   1   2       47.41       49.36      2.39 o 
 -10   1   2     1156.84     1129.77     12.04 o 
  -9   1   2      293.34      352.52      5.17 o 
  -8   1   2     1943.02     2216.58     18.72 o 
  -7   1   2      878.25      862.64      8.36 o 
  -6   1   2        7.61        8.73      0.90 o 
  -5   1   2     9033.52     9301.49     63.36 o 
  -4   1   2    18219.07    18173.52    126.80 o 
  -3   1   2     2976.68     3008.91     22.68 o 
  -2   1   2     1033.09      964.72      7.28 o 
  -1   1   2       26.19       24.31      0.93 o 
   0   1   2     6210.33     6108.89     33.73 o 
   1   1   2     2327.83     2330.12     16.47 o 
   2   1   2     8899.50     8819.05     63.02 o 
   3   1   2     4655.14     4587.99     32.77 o 
   4   1   2       19.08       20.61      1.08 o 
   5   1   2      644.31      857.01      7.69 o 
   6   1   2     1529.95     1512.23     14.59 o 
   7   1   2      230.68      231.37      4.17 o 
   8   1   2     1555.70     1707.46     19.60 o 
   9   1   2      133.25      118.65      4.84 o 
  10   1   2       13.18       13.56      1.94 o 
  11   1   2     1856.70     1818.38     22.45 o 
  12   1   2      597.04      627.37     11.09 o 
  13   1   2       68.17       54.61      3.62 o 
  14   1   2       10.55       10.68      2.57 o 
  15   1   2       43.46       49.07      4.18 o 
  16   1   2        7.37        9.05      2.74 o 
  17   1   2       80.60       81.64      5.39 o 
  18   1   2       20.15       22.82      3.84 o 
  19   1   2      139.85      151.92      7.84 o 
 -21   2   2       16.13       17.63      4.71 o 
 -20   2   2        8.77        7.88      4.22 o 
 -19   2   2      135.59      159.27      8.45 o 
 -18   2   2       76.74       88.08      6.42 o 
 -17   2   2       29.34       25.33      3.05 o 
 -16   2   2       80.28       94.40      5.07 o 
 -15   2   2      259.61      265.52      9.61 o 
 -14   2   2        3.70        1.72      1.30 o 
 -13   2   2       48.65       49.95      2.71 o 
 -12   2   2      453.33      481.26      8.21 o 
 -11   2   2      153.23      157.82      3.76 o 
 -10   2   2      158.72      172.28      4.31 o 
  -9   2   2     1583.12     1677.67     14.63 o 
  -8   2   2      704.64      760.91      8.03 o 
  -7   2   2        3.36        9.08      1.01 o 
  -6   2   2        7.53        1.48      0.61 o 
  -5   2   2     2158.67     2283.66     16.66 o 
  -4   2   2      638.86      649.80      5.94 o 
  -3   2   2      589.63      582.06      5.28 o 
  -2   2   2     1286.99     1264.90      9.36 o 
  -1   2   2       67.00       63.31      1.48 o 
   0   2   2      207.84      232.79      2.84 o 
   1   2   2     1458.93     1479.54     11.71 o 
   2   2   2     1161.86     1101.81      9.86 o 
   3   2   2      108.10      105.94      2.38 o 
   4   2   2       14.83        5.15      0.82 o 
   5   2   2      964.48     1154.07      9.95 o 
   6   2   2      665.30      732.14      7.42 o 
   7   2   2      660.92      659.82      8.43 o 
   8   2   2        0.16        1.25      0.99 o 
   9   2   2      146.01      173.01      3.88 o 
  10   2   2      167.02      147.29      4.00 o 
  11   2   2      317.02      303.38      7.11 o 
  12   2   2      196.05      187.64      8.66 o 
  13   2   2        2.38        3.96      2.75 o 
  14   2   2       61.72       53.79      4.26 o 
  15   2   2      118.26      125.47      6.24 o 
  16   2   2       93.51       89.50      5.96 o 
  17   2   2      127.46      128.87      7.21 o 
  18   2   2       17.10       28.71      5.31 o 
  19   2   2        2.53        2.97      4.28 o 
 -21   3   2        7.81        7.52      4.33 o 
 -20   3   2        0.61       -1.71      3.37 o 
 -19   3   2      306.69      351.77     12.97 o 
 -18   3   2       94.20       88.77      6.95 o 
 -17   3   2        4.41        2.22      2.27 o 
 -16   3   2        2.42        4.04      2.31 o 
 -15   3   2        0.31        0.57      1.90 o 
 -14   3   2       35.62       34.51      2.32 o 
 -13   3   2        9.15        2.65      1.47 o 
 -12   3   2      101.38      104.14      3.51 o 
 -11   3   2      129.90      119.28      3.43 o 
 -10   3   2       26.00       18.57      1.66 o 
  -9   3   2      977.37     1068.96     10.58 o 
  -8   3   2       99.97      115.24      3.52 o 
  -7   3   2      316.54      332.55      4.59 o 
  -6   3   2     3981.23     4352.32     30.32 o 
  -5   3   2      556.55      581.07      5.71 o 
  -4   3   2      327.32      332.77      3.96 o 
  -3   3   2      118.19      111.31      2.16 o 
  -2   3   2      494.97      482.12      5.08 o 
  -1   3   2      737.93      843.56      6.98 o 
   0   3   2     2188.81     2271.03     14.36 o 
   1   3   2     1606.35     1656.54     11.97 o 
   2   3   2     3576.36     3697.23     25.73 o 
   3   3   2     1873.23     2017.56     16.40 o 
   4   3   2      449.34      502.80      5.77 o 
   5   3   2        0.22        1.05      0.70 o 
   6   3   2       29.36       34.71      1.41 o 
   7   3   2      225.75      227.52      3.85 o 
   8   3   2       79.38       94.04      2.50 o 
   9   3   2        1.51        0.73      0.86 o 
  10   3   2      138.12      120.93      4.13 o 
  11   3   2      238.02      225.39      5.29 o 
  12   3   2      250.78      248.99      7.46 o 
  13   3   2        0.00        1.24      2.26 o 
  14   3   2      380.29      372.44      9.58 o 
  15   3   2      259.68      282.86     11.88 o 
  16   3   2      107.04      102.69      7.37 o 
  17   3   2      404.05      432.50     16.63 o 
  18   3   2       16.32       12.96      5.13 o 
  19   3   2       44.66       60.84      7.87 o 
 -21   4   2        5.21        5.53      4.24 o 
 -20   4   2      216.80      257.80     11.95 o 
 -19   4   2        0.22        0.98      2.54 o 
 -18   4   2       30.64       27.97      3.89 o 
 -17   4   2      140.30      157.37      8.21 o 
 -16   4   2        5.02        5.32      2.55 o 
 -15   4   2        4.09        1.13      2.15 o 
 -14   4   2       60.90       63.11      3.79 o 
 -13   4   2       38.32       39.55      2.70 o 
 -12   4   2      526.28      548.83      8.20 o 
 -11   4   2      205.59      211.21      4.81 o 
 -10   4   2       24.94       24.27      1.97 o 
  -9   4   2      132.18      142.11      4.68 o 
  -8   4   2     3458.60     3764.33     30.09 o 
  -7   4   2     1326.94     1488.85     11.95 o 
  -6   4   2       56.46       66.10      1.99 o 
  -5   4   2      659.23      704.96      6.63 o 
  -4   4   2      156.88      172.57      2.84 o 
  -3   4   2     2896.98     2888.24     19.76 o 
  -2   4   2       47.53       39.07      1.51 o 
  -1   4   2      464.51      552.60      5.18 o 
   0   4   2     1761.84     1796.97     12.47 o 
   1   4   2       18.77       23.48      1.29 o 
   2   4   2      124.13      128.28      2.41 o 
   3   4   2      565.11      640.67      6.18 o 
   4   4   2      292.16      298.37      4.41 o 
   5   4   2       20.94       18.78      1.37 o 
   6   4   2       40.04       61.06      1.98 o 
   7   4   2       23.80       39.90      2.39 o 
   8   4   2      379.10      351.15      6.12 o 
   9   4   2      858.12      869.95      9.68 o 
  10   4   2        3.00        2.60      1.26 o 
  11   4   2      196.60      191.24      4.32 o 
  12   4   2     2469.55     2525.89     23.03 o 
  13   4   2       83.10       86.21      3.27 o 
  14   4   2      272.50      264.14      8.96 o 
  15   4   2      351.69      349.59     13.75 o 
  16   4   2      110.49      115.16     12.27 o 
  17   4   2      514.88      512.21     18.65 o 
  18   4   2        0.66        7.77      4.81 o 
  19   4   2       94.71       84.84      9.53 o 
 -21   5   2        6.93        6.20      4.92 o 
 -20   5   2        4.93        6.39      4.10 o 
 -19   5   2      310.80      339.32     10.80 o 
 -18   5   2      208.42      227.31      9.12 o 
 -17   5   2        6.39        3.25      2.66 o 
 -16   5   2      244.49      267.55      9.56 o 
 -15   5   2       42.69       52.14      3.58 o 
 -14   5   2      652.17      668.42     10.64 o 
 -13   5   2        0.34        0.75      1.50 o 
 -12   5   2      266.70      290.44      6.31 o 
 -11   5   2       19.11       16.03      1.90 o 
 -10   5   2      731.28      716.46      9.56 o 
  -9   5   2      237.52      276.33      5.06 o 
  -8   5   2      357.82      383.73      6.63 o 
  -7   5   2     3618.39     3755.88     27.45 o 
  -6   5   2      532.27      588.56      7.53 o 
  -5   5   2      480.41      510.14      5.67 o 
  -4   5   2        6.70        3.59      0.81 o 
  -3   5   2      972.79     1011.97      8.82 o 
  -2   5   2     2534.88     2648.82     18.52 o 
  -1   5   2       86.16       75.69      1.81 o 
   0   5   2      423.30      438.38      4.38 o 
   1   5   2     7501.84     8033.06     51.59 o 
   2   5   2     1800.17     1778.95     13.28 o 
   3   5   2     1280.25     1377.06     10.53 o 
   4   5   2      265.32      304.68      3.93 o 
   5   5   2      631.76      735.59      8.92 o 
   6   5   2     1581.14     1549.41     13.62 o 
   7   5   2      342.74      328.45      4.77 o 
   8   5   2     1505.68     1554.67     13.79 o 
   9   5   2        3.09        2.58      1.33 o 
  10   5   2       19.43       18.77      2.06 o 
  11   5   2     1644.70     1629.93     18.30 o 
  12   5   2     1357.51     1398.47     19.87 o 
  13   5   2      131.49      126.80      5.41 o 
  14   5   2     1104.38     1082.15     19.93 o 
  15   5   2       94.41      102.81      8.36 o 
  16   5   2        0.91       -1.67      3.83 o 
  17   5   2      221.53      213.50     13.33 o 
  18   5   2      436.37      470.88     19.34 o 
  19   5   2        6.80       12.49      6.61 o 
 -20   6   2       96.41      108.72      7.31 o 
 -19   6   2        6.31       11.00      3.73 o 
 -18   6   2      748.80      867.43     18.73 o 
 -17   6   2        0.64        0.42      2.93 o 
 -16   6   2      197.33      195.07      9.84 o 
 -15   6   2      151.89      154.56      6.27 o 
 -14   6   2      663.40      673.17     13.90 o 
 -13   6   2       48.13       50.41      4.79 o 
 -12   6   2        0.11       -0.51      1.69 o 
 -11   6   2      241.78      233.24      6.19 o 
 -10   6   2        0.13        0.42      1.31 o 
  -9   6   2     1116.67     1126.90     13.00 o 
  -8   6   2      674.34      676.00      7.59 o 
  -7   6   2      204.86      188.29      3.65 o 
  -6   6   2      901.35      876.32      8.99 o 
  -5   6   2       36.06       64.20      2.51 o 
  -4   6   2       24.23       12.94      1.21 o 
  -3   6   2        0.24        1.61      0.84 o 
  -2   6   2     4542.41     4459.76     27.77 o 
  -1   6   2      456.70      486.41      5.00 o 
   0   6   2     3296.27     3635.79     22.60 o 
   1   6   2     4826.06     4895.45     34.48 o 
   2   6   2      554.39      572.61      6.22 o 
   3   6   2      208.91      210.34      4.10 o 
   4   6   2        1.09       -0.38      0.81 o 
   5   6   2        0.09        2.16      0.95 o 
   6   6   2       15.97       23.15      1.79 o 
   7   6   2      784.11      784.56      9.49 o 
   8   6   2        0.77       -0.26      1.20 o 
   9   6   2       42.38       40.84      2.33 o 
  10   6   2      887.68      857.26     13.96 o 
  11   6   2       67.93       63.44      5.40 o 
  12   6   2       56.65       50.82      4.12 o 
  13   6   2       46.15       37.61      3.82 o 
  14   6   2       26.64       19.67      3.06 o 
  15   6   2       43.56       29.52      6.19 o 
  16   6   2       43.79       46.71      7.52 o 
  17   6   2       72.96       71.30      8.76 o 
  18   6   2        5.05       -0.94      4.95 o 
 -20   7   2        2.76        0.37      3.71 o 
 -19   7   2       31.17       16.78      4.62 o 
 -18   7   2        6.25        3.20      3.64 o 
 -17   7   2      480.17      539.02     14.60 o 
 -16   7   2      147.95      144.69     12.92 o 
 -15   7   2      592.26      633.98     12.36 o 
 -14   7   2      275.88      280.24      9.66 o 
 -13   7   2      410.62      423.13     10.36 o 
 -12   7   2       17.67       17.49      2.78 o 
 -11   7   2      453.99      414.86      9.34 o 
 -10   7   2       26.84       23.90      2.83 o 
  -9   7   2      716.52      704.34     10.18 o 
  -8   7   2       26.21       22.10      2.10 o 
  -7   7   2      948.92      970.45     10.05 o 
  -6   7   2      294.13      273.72      4.57 o 
  -5   7   2      795.89      827.69      8.65 o 
  -4   7   2      440.22      412.55      5.16 o 
  -3   7   2      956.20      972.79      8.78 o 
  -2   7   2       15.14       26.07      1.56 o 
  -1   7   2     1057.14     1079.14      8.84 o 
   0   7   2      286.73      421.31      4.79 o 
   1   7   2     5175.77     5321.18     34.25 o 
   2   7   2        0.20        2.21      1.03 o 
   3   7   2     4905.51     4959.80     33.41 o 
   4   7   2      182.68      144.64      2.87 o 
   5   7   2      664.06      645.84      7.09 o 
   6   7   2      952.30      922.25      9.83 o 
   7   7   2       38.94       39.11      2.69 o 
   8   7   2      700.91      693.66     11.04 o 
   9   7   2     2364.41     2277.55     25.05 o 
  10   7   2      128.83      140.63      5.98 o 
  11   7   2       57.65       48.50      4.37 o 
  12   7   2      113.26      116.96      6.17 o 
  13   7   2     1893.40     1886.57     27.39 o 
  14   7   2      445.26      445.73     10.93 o 
  15   7   2       40.61       40.54      5.46 o 
  16   7   2        1.94       -2.01      3.41 o 
  17   7   2        4.70        1.35      5.16 o 
  18   7   2       82.01       73.30     10.08 o 
 -20   8   2      157.61      148.13      9.31 o 
 -19   8   2        5.82        8.90      4.33 o 
 -18   8   2      155.06      145.38      9.50 o 
 -17   8   2        0.49        1.73      3.50 o 
 -16   8   2        7.04        2.96      2.72 o 
 -15   8   2      724.77      717.09     14.15 o 
 -14   8   2       91.98       89.73      5.35 o 
 -13   8   2       38.09       38.57      3.85 o 
 -12   8   2       61.42       58.49      4.36 o 
 -11   8   2        0.99       -0.38      1.80 o 
 -10   8   2       26.75       29.81      3.01 o 
  -9   8   2      172.42      153.11      6.72 o 
  -8   8   2        2.08        5.28      1.63 o 
  -7   8   2      241.68      264.56      5.74 o 
  -6   8   2      628.59      647.73     10.70 o 
  -5   8   2       13.13       13.33      1.25 o 
  -4   8   2      162.86      163.01      3.74 o 
  -3   8   2     1271.94     1406.56     17.61 o 
  -2   8   2      522.61      556.85      6.20 o 
  -1   8   2      180.23      218.91      3.67 o 
   0   8   2      674.73      728.03      7.17 o 
   1   8   2     2586.94     2563.88     18.23 o 
   2   8   2     1194.22     1401.50     12.50 o 
   3   8   2      756.47      826.18      8.12 o 
   4   8   2      272.24      233.01      5.39 o 
   5   8   2     1079.82     1019.34     11.88 o 
   6   8   2      441.81      372.86      7.54 o 
   7   8   2      636.07      650.66     13.19 o 
   8   8   2        1.41       -0.38      1.78 o 
   9   8   2      421.27      390.85      9.16 o 
  10   8   2     1320.18     1350.23     22.12 o 
  11   8   2      200.03      203.96      5.77 o 
  12   8   2      799.03      761.19     16.53 o 
  13   8   2      279.34      281.43      9.16 o 
  14   8   2      243.17      240.81     12.66 o 
  15   8   2        5.74       10.85      4.29 o 
  16   8   2      215.90      242.85     11.87 o 
  17   8   2       50.06       64.02     10.44 o 
  18   8   2       22.21       20.10      7.68 o 
 -19   9   2       52.61       47.31      6.60 o 
 -18   9   2        3.49        8.00      4.20 o 
 -17   9   2       69.43       68.59      8.87 o 
 -16   9   2        0.33        3.62      2.84 o 
 -15   9   2       57.82       52.60      4.87 o 
 -14   9   2       52.24       58.49      5.19 o 
 -13   9   2       44.17       52.97      6.46 o 
 -12   9   2      323.33      300.22      8.89 o 
 -11   9   2       44.86       39.40      3.86 o 
 -10   9   2       67.30       70.55      3.64 o 
  -9   9   2      117.90      122.27      4.73 o 
  -8   9   2        1.14        3.63      1.55 o 
  -7   9   2       33.92       31.07      2.55 o 
  -6   9   2        8.71        6.61      1.56 o 
  -5   9   2        0.50        0.61      1.32 o 
  -4   9   2       35.65       29.82      2.17 o 
  -3   9   2      288.47      313.66      5.38 o 
  -2   9   2       14.47       13.20      1.79 o 
  -1   9   2       11.31        7.96      1.32 o 
   0   9   2      132.21      142.76      3.89 o 
   1   9   2     1155.51     1183.66     11.08 o 
   2   9   2      151.75      168.36      3.97 o 
   3   9   2      758.83      777.51      9.12 o 
   4   9   2       74.26       75.69      3.50 o 
   5   9   2       16.40       17.45      2.25 o 
   6   9   2      292.71      273.83      6.24 o 
   7   9   2      155.28      163.11      5.86 o 
   8   9   2      564.65      563.62     11.65 o 
   9   9   2        3.37        2.49      2.17 o 
  10   9   2      280.09      263.25     11.13 o 
  11   9   2       72.09       65.92      4.57 o 
  12   9   2       12.98       10.28      2.51 o 
  13   9   2       79.68       64.46      5.35 o 
  14   9   2       47.31       48.49      5.53 o 
  15   9   2      189.30      221.31     12.12 o 
  16   9   2      302.76      334.96     14.47 o 
  17   9   2        0.88        0.70      4.46 o 
 -19  10   2       14.05       11.39      8.63 o 
 -18  10   2      167.35      161.23     11.15 o 
 -17  10   2       19.34       12.35      3.48 o 
 -16  10   2      312.08      325.08     15.51 o 
 -15  10   2       61.63       58.27      5.19 o 
 -14  10   2      140.29      131.60      7.00 o 
 -13  10   2       90.46       84.03      5.87 o 
 -12  10   2      155.79      160.98      6.91 o 
 -11  10   2      168.67      160.46      6.73 o 
 -10  10   2      407.21      380.36      8.32 o 
  -9  10   2       52.31       53.91      3.57 o 
  -8  10   2      320.63      303.77      6.91 o 
  -7  10   2       17.42       16.85      2.47 o 
  -6  10   2      188.09      181.94      6.10 o 
  -5  10   2       53.26       50.29      2.74 o 
  -4  10   2      164.27      181.48      4.63 o 
  -3  10   2      107.95      116.26      3.96 o 
  -2  10   2       23.14       21.07      1.85 o 
  -1  10   2      357.66      369.64      5.98 o 
   0  10   2     1724.92     1696.05     14.06 o 
   1  10   2     1040.11     1101.87     12.13 o 
   2  10   2       75.53       86.04      5.18 o 
   3  10   2       48.20       38.36      3.10 o 
   4  10   2       34.28       30.27      3.11 o 
   5  10   2       36.48       38.80      3.02 o 
   6  10   2       63.33       41.95      3.22 o 
   7  10   2      597.95      567.56      9.39 o 
   8  10   2      245.76      219.81      6.76 o 
   9  10   2       61.55       55.38      4.30 o 
  10  10   2      258.00      259.40      9.13 o 
  11  10   2       65.80       52.85      4.46 o 
  12  10   2      408.19      388.60     11.93 o 
  13  10   2        3.67        6.03      3.38 o 
  14  10   2       15.33       13.28      4.70 o 
  15  10   2        8.11        0.30      4.59 o 
  16  10   2       37.98       28.18      6.48 o 
  17  10   2       18.96        7.73      6.56 o 
 -18  11   2       34.30       34.98      6.79 o 
 -17  11   2       16.05       20.83      4.28 o 
 -16  11   2       12.81        8.36      3.88 o 
 -15  11   2      133.73      135.26      7.92 o 
 -14  11   2       28.92       23.87      4.30 o 
 -13  11   2      393.80      403.47     12.08 o 
 -12  11   2       93.02       96.07      6.70 o 
 -11  11   2     1011.17     1003.01     16.06 o 
 -10  11   2       34.28       22.56      4.02 o 
  -9  11   2     1271.47     1263.82     17.10 o 
  -8  11   2        0.40        1.50      1.87 o 
  -7  11   2      235.20      247.48      6.32 o 
  -6  11   2        4.58        4.08      1.85 o 
  -5  11   2        2.07        2.01      1.69 o 
  -4  11   2        5.13        7.79      1.85 o 
  -3  11   2      360.36      383.41      6.96 o 
  -2  11   2       68.68       62.04      3.17 o 
  -1  11   2      142.90      146.35      4.45 o 
   0  11   2      400.14      442.91      7.07 o 
   1  11   2     2774.05     2732.85     24.39 o 
   2  11   2     1387.78     1345.21     15.44 o 
   3  11   2      426.76      381.54      7.92 o 
   4  11   2      193.87      180.87      5.76 o 
   5  11   2        0.72       -1.01      1.73 o 
   6  11   2      293.70      281.67      8.40 o 
   7  11   2      113.40      112.41      5.82 o 
   8  11   2        4.77        7.42      2.39 o 
   9  11   2       64.94       67.17      4.60 o 
  10  11   2      136.03      121.11      6.51 o 
  11  11   2       16.43        9.99      2.95 o 
  12  11   2       42.40       46.00      4.50 o 
  13  11   2       64.56       68.55      5.73 o 
  14  11   2      115.71      122.59     10.12 o 
  15  11   2        9.37        5.91      5.20 o 
  16  11   2        4.95        4.86      5.25 o 
 -17  12   2       38.14       41.92      5.61 o 
 -16  12   2       59.68       53.85      6.32 o 
 -15  12   2      151.29      156.05      8.88 o 
 -14  12   2        8.65        7.55      3.63 o 
 -13  12   2       23.10       22.02      4.25 o 
 -12  12   2      261.03      266.72     10.54 o 
 -11  12   2      469.21      452.52     11.97 o 
 -10  12   2      498.08      473.89     11.20 o 
  -9  12   2       83.79       72.03      5.59 o 
  -8  12   2      934.95      898.90     13.86 o 
  -7  12   2        0.87        7.90      2.12 o 
  -6  12   2      542.65      539.12      9.78 o 
  -5  12   2      110.36       95.86      4.61 o 
  -4  12   2      151.68      160.28      5.14 o 
  -3  12   2      407.21      438.34      8.97 o 
  -2  12   2      467.16      474.74      8.52 o 
  -1  12   2      140.70      149.08      5.12 o 
   0  12   2        0.72        3.19      1.89 o 
   1  12   2       34.25       54.99      3.73 o 
   2  12   2     2369.62     2378.08     24.69 o 
   3  12   2     1159.74     1156.62     15.27 o 
   4  12   2      596.82      564.16     10.92 o 
   5  12   2        0.50        0.11      1.97 o 
   6  12   2        1.72        4.02      2.21 o 
   7  12   2      379.46      374.20      8.29 o 
   8  12   2       34.74       30.38      2.96 o 
   9  12   2        0.02        1.50      2.46 o 
  10  12   2      224.20      234.91      8.05 o 
  11  12   2      172.57      175.66      7.85 o 
  12  12   2      173.67      162.25      9.25 o 
  13  12   2      352.95      361.69     18.87 o 
  14  12   2      197.58      186.04     13.93 o 
  15  12   2       25.33       16.78      6.12 o 
 -16  13   2       83.45       86.31      9.01 o 
 -15  13   2       14.71       12.21      4.58 o 
 -14  13   2       33.48       28.50      5.54 o 
 -13  13   2       79.91       67.25      7.32 o 
 -12  13   2      310.20      325.82     11.99 o 
 -11  13   2       10.09        6.56      2.99 o 
 -10  13   2        0.12        1.68      2.46 o 
  -9  13   2      489.35      479.23     12.79 o 
  -8  13   2       34.11       28.25      3.33 o 
  -7  13   2      592.80      582.94     11.32 o 
  -6  13   2        0.34        2.76      2.44 o 
  -5  13   2       29.75       33.01      3.44 o 
  -4  13   2     1346.70     1320.73     17.12 o 
  -3  13   2       41.83       44.05      3.73 o 
  -2  13   2       22.48       19.45      2.65 o 
  -1  13   2      712.68      676.82     10.73 o 
   0  13   2      598.88      616.93     10.36 o 
   1  13   2     1320.13     1254.31     18.08 o 
   2  13   2      822.45      872.44     16.01 o 
   3  13   2      601.93      603.48     10.82 o 
   4  13   2       31.84       24.71      3.18 o 
   5  13   2      210.94      192.43      6.87 o 
   6  13   2      134.39      148.54      6.31 o 
   7  13   2       30.05       33.67      3.64 o 
   8  13   2       13.87        9.72      2.77 o 
   9  13   2       19.97       18.55      3.71 o 
  10  13   2       22.29       19.61      3.93 o 
  11  13   2       14.99       18.38      4.47 o 
  12  13   2      312.91      309.62     18.00 o 
  13  13   2        1.04       -2.62      3.84 o 
  14  13   2       42.22       47.68      6.08 o 
 -15  14   2        3.31        3.89      4.51 o 
 -14  14   2       94.75       97.25      8.62 o 
 -13  14   2        9.40       10.86      4.67 o 
 -12  14   2      482.74      482.66     13.18 o 
 -11  14   2       64.56       61.83      5.01 o 
 -10  14   2       49.37       41.32      4.36 o 
  -9  14   2       68.13       74.93      5.40 o 
  -8  14   2        2.94        1.24      2.75 o 
  -7  14   2       11.65       11.72      3.27 o 
  -6  14   2        2.52        6.00      2.82 o 
  -5  14   2       13.24        8.89      3.47 o 
  -4  14   2       33.52       22.84      5.52 o 
  -3  14   2       51.16       41.44      3.93 o 
  -2  14   2       15.20        9.46      2.70 o 
  -1  14   2       18.43       27.27      3.25 o 
   0  14   2       85.56       72.76      5.84 o 
   1  14   2      194.27      184.19      7.52 o 
   2  14   2      260.22      230.69      8.95 o 
   3  14   2       97.07      102.36      6.26 o 
   4  14   2       71.54       74.58      5.71 o 
   5  14   2        3.92        2.59      2.46 o 
   6  14   2       12.21        9.41      2.92 o 
   7  14   2        1.35        5.90      2.84 o 
   8  14   2      204.03      245.12      8.20 o 
   9  14   2      149.53      157.75      8.31 o 
  10  14   2       22.54       25.23      6.40 o 
  11  14   2       42.30       35.57      6.47 o 
  12  14   2      105.06      112.30      8.89 o 
  13  14   2       20.85       12.29      7.49 o 
 -14  15   2       16.84       14.45      5.38 o 
 -13  15   2       31.97       35.17      6.43 o 
 -12  15   2       29.87       30.82      6.17 o 
 -11  15   2      315.49      319.91     11.65 o 
 -10  15   2      183.92      185.49     10.27 o 
  -9  15   2      108.42       98.44     10.12 o 
  -8  15   2       52.12       52.13      5.91 o 
  -7  15   2       20.64       23.89      4.63 o 
  -6  15   2       27.24       24.24      5.06 o 
  -5  15   2       36.85       45.41      5.58 o 
  -4  15   2      138.46      143.41      9.07 o 
  -3  15   2      111.83      106.39      6.43 o 
  -2  15   2      265.29      248.09      8.92 o 
  -1  15   2        2.41       -1.41      2.71 o 
   0  15   2       78.58       63.13      5.27 o 
   1  15   2      609.12      595.50     14.07 o 
   2  15   2        4.19        8.11      3.47 o 
   3  15   2       20.86        9.02      3.70 o 
   4  15   2       15.24       16.24      3.64 o 
   5  15   2        0.01        1.89      3.14 o 
   6  15   2       14.12       10.50      4.03 o 
   7  15   2       68.70       83.17      7.30 o 
   8  15   2       10.79       21.62      3.89 o 
   9  15   2       31.45       17.91      5.08 o 
  10  15   2        0.48       -1.03      4.21 o 
  11  15   2        0.13        1.56      4.44 o 
  12  15   2       27.17        8.62      5.00 o 
 -13  16   2       10.96       12.25      6.39 o 
 -12  16   2        4.87        7.11      5.97 o 
 -11  16   2       18.79       12.87      4.75 o 
 -10  16   2      379.56      436.48     16.82 o 
  -9  16   2       77.53       82.04      8.86 o 
  -8  16   2        1.48        7.16      5.52 o 
  -7  16   2        0.12        2.68      5.07 o 
  -6  16   2       72.25       75.12     10.49 o 
  -5  16   2      284.26      299.97     12.14 o 
  -4  16   2        0.02        2.02      3.94 o 
  -3  16   2       22.69       19.42      4.45 o 
  -2  16   2       60.38       52.36      6.00 o 
  -1  16   2       17.89       22.65      4.13 o 
   0  16   2       26.95       16.65      4.00 o 
   1  16   2       26.15       29.56      6.89 o 
   2  16   2      228.61      240.11      9.98 o 
   3  16   2      220.93      215.49      9.64 o 
   4  16   2        9.92        4.86      3.75 o 
   5  16   2        1.03        1.84      4.05 o 
   6  16   2       82.33       79.51      8.25 o 
   7  16   2       18.30        5.20      4.99 o 
   8  16   2       16.71       13.50      5.25 o 
   9  16   2       69.60      108.55     15.96 o 
  10  16   2      175.79      238.46     14.03 o 
  11  16   2       78.19       78.66      8.85 o 
 -11  17   2      378.18      442.50     16.74 o 
 -10  17   2       41.62       46.47      8.47 o 
  -9  17   2      200.23      184.83     14.22 o 
  -8  17   2       76.65       85.09     11.66 o 
  -7  17   2       17.25       20.78      7.13 o 
  -6  17   2       23.70       25.89      7.54 o 
  -5  17   2        4.02       10.67      5.49 o 
  -4  17   2      202.50      241.37     12.93 o 
  -3  17   2       51.94       54.98      7.11 o 
  -2  17   2        3.08        0.35      6.11 o 
  -1  17   2       17.09       19.26      5.91 o 
   0  17   2      119.66      126.64      8.07 o 
   1  17   2       83.70       78.91      8.21 o 
   2  17   2      395.11      369.78     28.49 o 
   3  17   2        5.74        7.88      5.95 o 
   4  17   2        1.36        0.52      6.70 o 
   5  17   2       84.80       95.84     17.69 o 
   6  17   2        0.57        4.89      8.71 o 
   7  17   2       54.55       49.27      7.95 o 
   8  17   2       58.35       71.63     10.34 o 
   9  17   2        5.61       14.96      8.51 o 
  -9  18   2      577.47      635.23     24.69 o 
  -8  18   2        0.17        6.01      6.47 o 
  -7  18   2       52.60       50.92     15.28 o 
  -6  18   2        0.85        7.94      7.63 o 
  -5  18   2      318.48      360.45     23.73 o 
  -4  18   2       35.80       11.11     12.49 o 
  -3  18   2       48.68       47.17     11.60 o 
  -2  18   2        0.03       -0.23      7.65 o 
  -1  18   2        3.27        9.49      9.11 o 
   0  18   2        1.97       11.18      8.58 o 
   1  18   2       45.19       62.25      9.53 o 
   2  18   2       14.24        6.40      6.39 o 
   3  18   2       36.82       40.68      8.66 o 
   4  18   2      106.61       98.35     15.36 o 
   5  18   2       33.32       34.51     19.71 o 
   6  18   2       14.25        0.98      7.21 o 
   7  18   2      139.55      157.37     14.67 o 
  -6  19   2        0.01        1.79      7.98 o 
  -5  19   2        3.41       -5.51      7.47 o 
  -4  19   2        0.00        0.41     11.14 o 
  -3  19   2       13.85       24.71     13.48 o 
  -2  19   2        0.04       -3.15     12.21 o 
  -1  19   2        1.62        3.72      8.80 o 
   0  19   2       48.13       49.07     16.41 o 
   1  19   2      495.40      547.48     39.09 o 
   2  19   2      174.88      223.42     16.02 o 
   3  19   2        5.57        3.60      6.59 o 
   4  19   2        5.41        1.06      7.17 o 
 -22   1   3       15.59        6.98      5.03 o 
 -21   1   3       21.98       32.20      5.38 o 
 -20   1   3       72.45       77.73      6.93 o 
 -19   1   3       20.21       16.70      4.01 o 
 -18   1   3       24.05       19.43      3.14 o 
 -17   1   3       33.27       30.27      3.51 o 
 -16   1   3       75.89       62.65      3.97 o 
 -15   1   3       12.36        5.19      1.98 o 
 -14   1   3       15.66       10.19      2.15 o 
 -13   1   3      424.66      396.94      8.53 o 
 -12   1   3       13.33       21.48      2.14 o 
 -11   1   3      288.02      268.11      5.77 o 
 -10   1   3      719.23      796.41     12.13 o 
  -9   1   3     1000.02     1040.04     11.01 o 
  -8   1   3     4969.53     5341.59     42.84 o 
  -7   1   3     1388.14     1535.73     13.52 o 
  -6   1   3     3154.24     3398.50     25.18 o 
  -5   1   3     1126.53     1167.75     10.77 o 
  -4   1   3      157.84      177.82      2.90 o 
  -3   1   3      952.77     1030.70      8.61 o 
  -2   1   3    15648.66    16181.76     97.97 o 
  -1   1   3      345.24      342.64      3.69 o 
   0   1   3      802.55      832.60      6.89 o 
   1   1   3      412.39      416.76      4.13 o 
   2   1   3      573.50      568.48      7.19 o 
   3   1   3      870.82      863.17      8.69 o 
   4   1   3     2538.01     2850.26     22.93 o 
   5   1   3      914.83     1116.83     10.78 o 
   6   1   3      827.86      988.46      9.86 o 
   7   1   3       25.40       12.89      1.55 o 
   8   1   3        0.56       -0.61      1.32 o 
   9   1   3      204.76      249.60      5.88 o 
  10   1   3      434.15      444.29      8.33 o 
  11   1   3       62.00       50.20      3.81 o 
  12   1   3        0.37        1.90      1.61 o 
  13   1   3       15.50       16.08      2.93 o 
  14   1   3       99.96      104.45      6.83 o 
  15   1   3       13.58       11.60      3.18 o 
  16   1   3       26.24       23.62      3.97 o 
  17   1   3        3.44        2.92      3.13 o 
  18   1   3       38.68       37.53      4.93 o 
  19   1   3        2.36        0.33      9.19 o 
 -22   2   3       84.19       92.51     24.61 o 
 -21   2   3      202.03      216.92     17.32 o 
 -20   2   3      141.81      170.52     10.12 o 
 -19   2   3      474.92      505.03     11.77 o 
 -18   2   3       75.18       75.27      6.36 o 
 -17   2   3       82.06       76.65      4.15 o 
 -16   2   3      168.37      177.56      6.14 o 
 -15   2   3        2.95        8.14      2.07 o 
 -14   2   3      146.42       87.79      4.97 o 
 -13   2   3     1055.97     1003.36     14.03 o 
 -12   2   3      258.52      246.98      5.66 o 
 -11   2   3       82.31       65.82      3.23 o 
 -10   2   3       15.04        9.44      1.14 o 
  -9   2   3       85.48       82.99      3.07 o 
  -8   2   3       84.33       63.87      2.18 o 
  -7   2   3     2937.28     2931.34     23.59 o 
  -6   2   3     1218.98     1268.61     11.77 o 
  -5   2   3     6040.18     6055.18     41.31 o 
  -4   2   3     1790.27     1912.08     13.73 o 
  -3   2   3      255.59      212.48      3.05 o 
  -2   2   3     3662.48     3555.44     23.60 o 
  -1   2   3       39.60       37.14      1.42 o 
   0   2   3     3053.21     3047.76     20.05 o 
   1   2   3       27.11       32.77      1.21 o 
   2   2   3      230.49      290.36      3.71 o 
   3   2   3     1693.41     1747.40     14.81 o 
   4   2   3    12712.47    13157.43     95.93 o 
   5   2   3      118.38      160.11      4.65 o 
   6   2   3       92.86      151.91      3.78 o 
   7   2   3      931.18      971.22     10.76 o 
   8   2   3        1.97        1.12      1.17 o 
   9   2   3      796.37      783.90     10.02 o 
  10   2   3      796.67      809.92      9.93 o 
  11   2   3      334.99      355.70      7.20 o 
  12   2   3      127.60      139.31      5.93 o 
  13   2   3      835.80      818.69     14.42 o 
  14   2   3      340.76      319.41      9.23 o 
  15   2   3       12.93       16.16      3.71 o 
  16   2   3      807.77      866.73     18.28 o 
  17   2   3      135.42      125.50     10.95 o 
  18   2   3      786.70      837.33     23.33 o 
  19   2   3       23.57       21.06      5.62 o 
 -21   3   3        0.81        1.48      3.91 o 
 -20   3   3      171.90      160.91     10.72 o 
 -19   3   3       98.32       95.72      7.77 o 
 -18   3   3      242.23      241.85      9.21 o 
 -17   3   3      172.56      170.88      5.88 o 
 -16   3   3      760.46      767.67     13.25 o 
 -15   3   3      159.35      161.57      5.94 o 
 -14   3   3      915.05      898.40     14.38 o 
 -13   3   3      361.17      365.03      7.83 o 
 -12   3   3        8.88        3.10      1.51 o 
 -11   3   3      985.53      988.43     11.67 o 
 -10   3   3      336.72      315.09      5.01 o 
  -9   3   3        0.07       -0.21      0.86 o 
  -8   3   3     6249.58     6465.95     48.30 o 
  -7   3   3     1909.19     1986.57     18.13 o 
  -6   3   3      426.22      454.40      5.41 o 
  -5   3   3     1354.24     1301.76     10.62 o 
  -4   3   3      431.70      450.26      4.88 o 
  -3   3   3        8.66        2.02      0.73 o 
  -2   3   3     8690.07     8746.20     51.15 o 
  -1   3   3     1006.85      978.97      8.02 o 
   0   3   3       16.42       31.64      1.92 o 
   1   3   3      603.93      559.27      5.51 o 
   2   3   3     2913.26     3094.04     23.53 o 
   3   3   3       22.24       20.03      1.85 o 
   4   3   3     1939.66     2068.05     24.60 o 
   5   3   3     1427.71     1316.42     12.32 o 
   6   3   3        5.60        6.80      1.20 o 
   7   3   3      668.93      670.06      7.31 o 
   8   3   3      305.14      303.61      6.14 o 
   9   3   3      486.36      494.21      7.14 o 
  10   3   3      189.90      200.51      5.11 o 
  11   3   3      906.84      939.45     11.13 o 
  12   3   3      103.74       83.55      4.06 o 
  13   3   3      280.67      300.66      8.79 o 
  14   3   3      264.96      255.20      8.95 o 
  15   3   3      105.82      110.67      7.18 o 
  16   3   3       23.60       20.24      5.18 o 
  17   3   3        0.31       -0.42      3.98 o 
  18   3   3       29.80       33.84     10.77 o 
 -21   4   3       13.01        5.19      4.49 o 
 -20   4   3       36.22       62.02      5.66 o 
 -19   4   3       36.89       35.36      4.64 o 
 -18   4   3      360.27      401.54     12.18 o 
 -17   4   3      120.65      139.59      6.41 o 
 -16   4   3        0.31        1.29      2.04 o 
 -15   4   3       13.59       15.90      2.71 o 
 -14   4   3        0.11        1.25      1.82 o 
 -13   4   3      333.54      314.95      8.56 o 
 -12   4   3      312.65      287.97      6.87 o 
 -11   4   3       28.55       28.08      2.66 o 
 -10   4   3      182.14      179.03      4.57 o 
  -9   4   3      237.04      242.24      3.90 o 
  -8   4   3        5.11       10.89      1.45 o 
  -7   4   3     1999.24     2126.03     16.97 o 
  -6   4   3      653.22      612.86      6.37 o 
  -5   4   3       34.36       23.34      1.35 o 
  -4   4   3      297.42      296.82      3.90 o 
  -3   4   3     2197.93     2200.02     16.66 o 
  -2   4   3      840.56      846.38      7.67 o 
  -1   4   3      741.50      719.68      6.65 o 
   0   4   3      381.46      379.63      4.07 o 
   1   4   3     1430.42     1641.04     12.34 o 
   2   4   3       33.44       31.02      1.52 o 
   3   4   3     7632.68     7735.87     50.00 o 
   4   4   3      135.19      190.49      5.03 o 
   5   4   3      167.56      177.69      3.66 o 
   6   4   3      139.66      120.06      3.15 o 
   7   4   3        7.11       21.96      1.59 o 
   8   4   3       20.89       24.38      2.07 o 
   9   4   3      620.10      586.88     10.61 o 
  10   4   3      419.77      416.17      7.77 o 
  11   4   3      621.60      610.06      9.25 o 
  12   4   3       90.04       91.34      3.93 o 
  13   4   3      672.60      704.27     13.03 o 
  14   4   3      177.50      196.15     10.41 o 
  15   4   3       31.85       20.76      5.19 o 
  16   4   3       24.87       24.21      6.25 o 
  17   4   3        3.73        2.68      4.96 o 
  18   4   3       14.50        3.53      5.17 o 
 -21   5   3      385.01      422.96     12.50 o 
 -20   5   3       85.48       96.03      7.85 o 
 -19   5   3        1.47        0.27      3.13 o 
 -18   5   3       42.21       47.55      5.32 o 
 -17   5   3      172.33      182.37      6.98 o 
 -16   5   3        5.56        7.34      2.55 o 
 -15   5   3      672.64      649.63     13.19 o 
 -14   5   3       42.60       36.46      3.64 o 
 -13   5   3       12.58       17.61      2.48 o 
 -12   5   3       16.76       10.51      2.17 o 
 -11   5   3      179.49      178.78      5.59 o 
 -10   5   3      216.16      191.92      6.05 o 
  -9   5   3      867.28      878.59      9.71 o 
  -8   5   3      676.38      760.70      8.75 o 
  -7   5   3      150.43      151.13      3.00 o 
  -6   5   3      429.15      394.22      5.07 o 
  -5   5   3      654.49      638.62      7.16 o 
  -4   5   3       71.25       66.02      2.18 o 
  -3   5   3       66.94       81.02      2.42 o 
  -2   5   3      830.20      898.99      8.08 o 
  -1   5   3      134.19      114.43      2.39 o 
   0   5   3       77.03      114.58      2.26 o 
   1   5   3       30.54        7.08      1.15 o 
   2   5   3      227.35      230.24      4.22 o 
   3   5   3     1204.22     1370.99     11.84 o 
   4   5   3        1.75        3.58      0.93 o 
   5   5   3      650.70      591.24      7.89 o 
   6   5   3       74.46      108.26      3.45 o 
   7   5   3        6.03        6.99      1.42 o 
   8   5   3      907.06      897.80     10.38 o 
   9   5   3       93.47       76.74      3.69 o 
  10   5   3       34.67       39.65      4.22 o 
  11   5   3      277.29      274.40      7.81 o 
  12   5   3       13.53       16.57      3.30 o 
  13   5   3       64.54       59.52      4.98 o 
  14   5   3      228.25      232.50      8.41 o 
  15   5   3      222.80      216.88     13.01 o 
  16   5   3      188.47      189.16     20.94 o 
  17   5   3      331.36      376.31     17.47 o 
  18   5   3       46.81       33.48      7.64 o 
 -21   6   3        1.97       -1.31      3.98 o 
 -20   6   3        8.60        7.34      3.72 o 
 -19   6   3      333.01      392.76     13.05 o 
 -18   6   3      174.74      174.10      9.11 o 
 -17   6   3       43.45       36.47      3.85 o 
 -16   6   3      522.08      504.78     11.77 o 
 -15   6   3      170.57      140.00      8.18 o 
 -14   6   3        7.64        7.77      2.42 o 
 -13   6   3      347.79      355.41      8.86 o 
 -12   6   3      530.07      510.36     10.59 o 
 -11   6   3       99.15      104.90      6.52 o 
 -10   6   3      485.13      510.55      6.76 o 
  -9   6   3       11.32        6.71      1.45 o 
  -8   6   3      226.33      226.27      5.87 o 
  -7   6   3       58.08       72.26      2.50 o 
  -6   6   3     3418.60     3583.74     26.97 o 
  -5   6   3      232.56      195.25      3.61 o 
  -4   6   3      197.06      194.73      3.74 o 
  -3   6   3     3852.47     3988.39     28.46 o 
  -2   6   3       29.50       14.87      1.52 o 
  -1   6   3       15.14       12.00      1.17 o 
   0   6   3      169.41      188.01      3.20 o 
   1   6   3      101.52      102.42      2.75 o 
   2   6   3      458.26      530.85      5.66 o 
   3   6   3      933.20     1047.58      9.98 o 
   4   6   3     1326.06     1372.32     12.02 o 
   5   6   3      117.19      109.10      3.32 o 
   6   6   3      432.02      420.05      6.78 o 
   7   6   3       46.92       48.28      3.09 o 
   8   6   3       31.02       25.90      2.57 o 
   9   6   3      210.07      189.20      5.64 o 
  10   6   3      133.38      113.94      7.36 o 
  11   6   3       69.75       63.65      5.29 o 
  12   6   3      103.25       98.25      6.34 o 
  13   6   3        1.39       -0.67      2.70 o 
  14   6   3      267.45      290.44      9.99 o 
  15   6   3       41.26       36.16      4.37 o 
  16   6   3        0.01       -2.08      4.40 o 
  17   6   3       33.19       27.77      7.19 o 
  18   6   3        1.82       -1.65      6.10 o 
 -20   7   3      141.71      133.09     11.22 o 
 -19   7   3        5.47       13.03      4.24 o 
 -18   7   3      138.83      144.22      9.87 o 
 -17   7   3       10.11       13.90      3.07 o 
 -16   7   3      589.41      586.06     13.70 o 
 -15   7   3        3.16        1.26      2.36 o 
 -14   7   3      635.73      632.02     12.74 o 
 -13   7   3       14.37       13.52      2.81 o 
 -12   7   3        4.99        3.41      2.03 o 
 -11   7   3       78.34       74.94      4.68 o 
 -10   7   3       76.91       71.08      3.98 o 
  -9   7   3        0.72        1.47      1.41 o 
  -8   7   3      330.19      335.75      6.25 o 
  -7   7   3      600.22      633.17      7.63 o 
  -6   7   3     1320.42     1440.02     13.79 o 
  -5   7   3       99.91       96.31      3.11 o 
  -4   7   3      134.46      125.47      3.20 o 
  -3   7   3      596.19      621.75      6.84 o 
  -2   7   3        9.91        8.84      1.15 o 
  -1   7   3        8.72        6.47      1.16 o 
   0   7   3        5.44        1.93      1.02 o 
   1   7   3      112.53      107.07      3.06 o 
   2   7   3      157.25      158.48      3.59 o 
   3   7   3      572.60      532.54      8.73 o 
   4   7   3       14.71       10.27      1.74 o 
   5   7   3       54.47       53.23      2.52 o 
   6   7   3      187.57      198.25      6.20 o 
   7   7   3     2706.29     2557.53     30.20 o 
   8   7   3       39.60       27.21      2.91 o 
   9   7   3       20.51       22.57      2.94 o 
  10   7   3        3.98        6.70      1.87 o 
  11   7   3      399.08      364.83     11.08 o 
  12   7   3       17.42       14.01      3.58 o 
  13   7   3        3.31        6.03      3.19 o 
  14   7   3      112.00      104.49      9.60 o 
  15   7   3       26.05       40.40      6.35 o 
  16   7   3       20.75       14.26      4.61 o 
  17   7   3       58.39       69.05      9.53 o 
 -20   8   3       20.27       17.39      5.54 o 
 -19   8   3      193.03      176.40     10.83 o 
 -18   8   3      239.48      280.37     13.80 o 
 -17   8   3       80.34       79.74      5.62 o 
 -16   8   3        6.40        3.64      2.76 o 
 -15   8   3      402.36      384.27     10.87 o 
 -14   8   3        9.15        7.31      2.60 o 
 -13   8   3       65.88       64.20      4.94 o 
 -12   8   3      409.74      381.93      9.67 o 
 -11   8   3       36.67       35.19      2.98 o 
 -10   8   3      174.89      196.59      6.17 o 
  -9   8   3      490.58      490.02      8.78 o 
  -8   8   3      164.90      147.73      4.95 o 
  -7   8   3      556.55      595.29     10.54 o 
  -6   8   3     2169.18     2185.69     18.74 o 
  -5   8   3      271.42      279.41      4.89 o 
  -4   8   3      654.21      680.82      8.29 o 
  -3   8   3     1380.75     1526.06     12.50 o 
  -2   8   3      690.85      726.17      7.67 o 
  -1   8   3       11.93       19.69      1.58 o 
   0   8   3      677.66      658.48      7.36 o 
   1   8   3      582.82      651.88      7.92 o 
   2   8   3       21.32       24.38      1.88 o 
   3   8   3     2107.02     2064.88     20.21 o 
   4   8   3      552.74      479.96      7.51 o 
   5   8   3      912.58      884.39     12.18 o 
   6   8   3      128.57      116.02      5.11 o 
   7   8   3        9.43        2.69      2.06 o 
   8   8   3      920.98      819.74     17.74 o 
   9   8   3        8.34        8.17      2.62 o 
  10   8   3       27.16       18.89      3.20 o 
  11   8   3        9.02        5.15      2.17 o 
  12   8   3      601.01      636.48     15.42 o 
  13   8   3      220.74      224.54      9.94 o 
  14   8   3       73.89       64.64      6.28 o 
  15   8   3        4.97        2.08      4.18 o 
  16   8   3       21.07       22.89      5.32 o 
  17   8   3        2.14        2.22      3.89 o 
 -19   9   3        0.43       -0.50      4.18 o 
 -18   9   3      267.17      302.24     13.38 o 
 -17   9   3       18.65       21.80      4.42 o 
 -16   9   3        1.88        6.81      3.08 o 
 -15   9   3      159.53      161.33      7.91 o 
 -14   9   3       41.66       35.55      4.23 o 
 -13   9   3      128.62      151.21      7.00 o 
 -12   9   3      128.37      131.60      6.66 o 
 -11   9   3      169.15      175.58      5.78 o 
 -10   9   3       10.20        8.90      2.29 o 
  -9   9   3      225.17      237.89      6.40 o 
  -8   9   3       19.70       21.17      2.51 o 
  -7   9   3       25.20       16.75      2.45 o 
  -6   9   3       23.74       19.84      2.13 o 
  -5   9   3      254.07      261.63      5.27 o 
  -4   9   3        6.39       14.20      1.71 o 
  -3   9   3       52.90       38.30      2.29 o 
  -2   9   3      178.30      182.24      3.86 o 
  -1   9   3      811.77      792.28      8.34 o 
   0   9   3       92.60      130.90      3.41 o 
   1   9   3     1096.23     1119.02     11.80 o 
   2   9   3      901.47      844.78     10.30 o 
   3   9   3       94.28      122.12      4.59 o 
   4   9   3      101.50      102.48      4.28 o 
   5   9   3      123.54      123.74      4.90 o 
   6   9   3      644.29      633.79     12.28 o 
   7   9   3       55.54       47.01      3.93 o 
   8   9   3      836.83      759.99     17.32 o 
   9   9   3       37.36       33.18      3.80 o 
  10   9   3       11.44        2.85      2.55 o 
  11   9   3       59.51       64.46      4.88 o 
  12   9   3       15.51        9.41      3.81 o 
  13   9   3       83.41       75.52      6.68 o 
  14   9   3       87.84      101.42      8.97 o 
  15   9   3       11.32        6.07      4.69 o 
  16   9   3       20.99       16.36      5.57 o 
 -19  10   3        2.35        4.85      4.80 o 
 -18  10   3        1.18        3.65      3.39 o 
 -17  10   3       12.90        5.88      3.70 o 
 -16  10   3       88.84       84.05      6.96 o 
 -15  10   3      294.75      309.19     11.64 o 
 -14  10   3      130.58      100.48      6.39 o 
 -13  10   3       11.21        9.34      2.91 o 
 -12  10   3      159.90      166.08      8.08 o 
 -11  10   3        3.26        3.79      2.13 o 
 -10  10   3      151.98      130.43      5.68 o 
  -9  10   3       14.29       11.02      2.47 o 
  -8  10   3       13.92       11.48      2.29 o 
  -7  10   3        0.63        5.27      1.95 o 
  -6  10   3      804.50      775.73     10.73 o 
  -5  10   3        1.52        1.14      1.61 o 
  -4  10   3      820.75      798.83     10.27 o 
  -3  10   3      442.64      431.54      7.24 o 
  -2  10   3      300.63      293.24      5.06 o 
  -1  10   3      275.21      268.80      7.25 o 
   0  10   3      346.60      296.92      5.04 o 
   1  10   3       70.88       83.78      3.74 o 
   2  10   3      756.90      732.66     13.70 o 
   3  10   3      639.26      637.44     13.94 o 
   4  10   3       39.51       36.54      3.19 o 
   5  10   3      263.75      247.43      6.82 o 
   6  10   3     2791.81     2644.71     27.82 o 
   7  10   3       14.32       10.82      2.78 o 
   8  10   3       65.91       48.88      4.21 o 
   9  10   3        0.05        0.11      2.50 o 
  10  10   3       32.40       31.34      4.26 o 
  11  10   3       18.41       14.52      4.04 o 
  12  10   3      207.53      209.74      7.86 o 
  13  10   3      645.39      717.58     19.13 o 
  14  10   3      353.47      380.73     17.20 o 
  15  10   3        7.01        5.64      4.97 o 
  16  10   3       10.21        9.43      5.55 o 
 -18  11   3       10.71       13.13      4.15 o 
 -17  11   3        0.81        4.96      3.59 o 
 -16  11   3       16.82       12.15      4.05 o 
 -15  11   3       20.25       19.13      3.90 o 
 -14  11   3       68.67       67.65      5.86 o 
 -13  11   3      148.15      134.99      7.45 o 
 -12  11   3       33.32       36.46      2.87 o 
 -11  11   3       11.48        8.24      2.46 o 
 -10  11   3      261.81      251.14      8.61 o 
  -9  11   3        0.05        1.41      2.01 o 
  -8  11   3      357.05      359.96      8.72 o 
  -7  11   3        1.98        5.55      1.96 o 
  -6  11   3       34.13       23.94      2.55 o 
  -5  11   3     1054.70     1037.48     12.15 o 
  -4  11   3      709.50      714.80     10.28 o 
  -3  11   3        9.93        5.63      1.99 o 
  -2  11   3      137.42      132.30      4.40 o 
  -1  11   3      238.99      229.61      6.53 o 
   0  11   3      627.12      604.46      9.22 o 
   1  11   3     1024.51      983.50     12.78 o 
   2  11   3        0.11        2.04      2.08 o 
   3  11   3        1.28        2.22      1.99 o 
   4  11   3       33.80       25.73      3.45 o 
   5  11   3      410.98      401.73      8.83 o 
   6  11   3       27.97       15.95      2.76 o 
   7  11   3        3.36       -0.24      1.93 o 
   8  11   3      185.26      206.89      7.73 o 
   9  11   3       21.90       13.20      3.97 o 
  10  11   3        0.09        3.36      3.00 o 
  11  11   3      119.10      118.47      7.07 o 
  12  11   3       61.82       73.50      5.92 o 
  13  11   3      201.76      191.48     17.33 o 
  14  11   3      116.14      114.01     10.75 o 
  15  11   3        0.16        1.24      5.04 o 
 -17  12   3      273.47      280.83     12.21 o 
 -16  12   3       50.45       45.64      6.16 o 
 -15  12   3       10.27        7.01      3.76 o 
 -14  12   3        2.62        4.44      3.66 o 
 -13  12   3      280.24      324.90     11.76 o 
 -12  12   3       45.83       50.41      4.12 o 
 -11  12   3      102.32       90.98      5.79 o 
 -10  12   3        0.06        1.04      2.42 o 
  -9  12   3       29.14       17.99      3.02 o 
  -8  12   3       20.49       13.32      2.56 o 
  -7  12   3       10.68       11.94      3.06 o 
  -6  12   3      219.72      199.13      5.79 o 
  -5  12   3       10.14        7.27      2.13 o 
  -4  12   3      167.65      169.73      5.54 o 
  -3  12   3      155.64      151.74      7.00 o 
  -2  12   3      142.67      143.44      5.70 o 
  -1  12   3      204.54      199.78      6.02 o 
   0  12   3        0.44       -1.45      2.00 o 
   1  12   3       86.30      104.87      4.89 o 
   2  12   3       78.07       75.35      6.20 o 
   3  12   3      246.48      250.39      7.22 o 
   4  12   3      165.35      168.31      8.88 o 
   5  12   3       21.06       18.67      3.11 o 
   6  12   3       36.55       24.01      3.28 o 
   7  12   3      161.56      142.19      6.97 o 
   8  12   3      262.52      245.76     10.32 o 
   9  12   3       19.06       17.14      4.36 o 
  10  12   3        9.67        8.78      3.64 o 
  11  12   3        0.01       -0.90      3.39 o 
  12  12   3       47.02       45.84      5.47 o 
  13  12   3        0.19       -2.76      3.36 o 
  14  12   3        0.25       -0.23      5.09 o 
 -16  13   3        3.00        8.23      4.59 o 
 -15  13   3       17.60        7.67      4.49 o 
 -14  13   3       45.50       50.21      6.10 o 
 -13  13   3       75.79       74.58      8.37 o 
 -12  13   3       10.53       11.80      3.23 o 
 -11  13   3      216.33      204.03      8.26 o 
 -10  13   3      339.22      310.99      9.19 o 
  -9  13   3       27.71       25.31      3.64 o 
  -8  13   3       39.42       33.12      3.79 o 
  -7  13   3        8.85        9.28      2.67 o 
  -6  13   3      364.78      359.32      9.17 o 
  -5  13   3      106.97      100.08      4.93 o 
  -4  13   3       48.69       43.91      3.92 o 
  -3  13   3      152.71      133.05      5.66 o 
  -2  13   3      476.92      454.08      9.05 o 
  -1  13   3      267.34      279.29      7.09 o 
   0  13   3      139.13      158.19      6.92 o 
   1  13   3      513.68      471.24     14.17 o 
   2  13   3       27.90       38.46      4.37 o 
   3  13   3       30.02       31.86      4.93 o 
   4  13   3        2.69        4.55      2.42 o 
   5  13   3        1.28        1.23      3.04 o 
   6  13   3       29.15       33.32      3.75 o 
   7  13   3       22.09       16.39      3.09 o 
   8  13   3      201.94      187.94      8.28 o 
   9  13   3      246.68      250.69      9.36 o 
  10  13   3      188.81      217.34     10.35 o 
  11  13   3        1.50        4.64      3.90 o 
  12  13   3       15.35       14.84      5.04 o 
  13  13   3       12.30       13.53      4.75 o 
 -15  14   3       36.90       43.26      6.66 o 
 -14  14   3       61.12       59.98     10.50 o 
 -13  14   3       12.60       12.88      4.71 o 
 -12  14   3      297.11      323.83     10.12 o 
 -11  14   3       40.41       28.00      4.20 o 
 -10  14   3       46.59       58.51      5.63 o 
  -9  14   3        7.38        4.98      3.30 o 
  -8  14   3       78.32       83.75      6.54 o 
  -7  14   3       27.76       24.53      4.20 o 
  -6  14   3       10.71       11.42      3.49 o 
  -5  14   3       14.30       13.23      3.06 o 
  -4  14   3        1.95        3.92      2.54 o 
  -3  14   3        4.61        5.39      2.64 o 
  -2  14   3        8.08        4.39      2.35 o 
  -1  14   3       79.00       79.59      6.23 o 
   0  14   3        0.04       -2.32      2.63 o 
   1  14   3      112.77       97.82      6.59 o 
   2  14   3        4.15        7.69      3.32 o 
   3  14   3        1.27        5.03      3.00 o 
   4  14   3        6.52        8.53      3.26 o 
   5  14   3        3.10        2.94      2.77 o 
   6  14   3      108.04      108.80      6.05 o 
   7  14   3      126.14      152.32      7.14 o 
   8  14   3       32.39       36.25      5.21 o 
   9  14   3        7.95       10.40      3.99 o 
  10  14   3        0.07        2.83      4.05 o 
  11  14   3       79.38       84.78      8.27 o 
  12  14   3        0.88        1.39      4.50 o 
 -14  15   3        6.58        9.68      5.27 o 
 -13  15   3       12.19       12.81      5.80 o 
 -12  15   3        4.92        7.19      4.10 o 
 -11  15   3        0.02        3.96      4.11 o 
 -10  15   3       77.36       65.66      7.15 o 
  -9  15   3        2.67        2.13      3.68 o 
  -8  15   3      194.08      195.71     11.30 o 
  -7  15   3       37.77       51.66      6.53 o 
  -6  15   3       29.58       23.63      4.72 o 
  -5  15   3      412.29      384.95     13.39 o 
  -4  15   3      196.34      209.28      8.53 o 
  -3  15   3       86.29       78.12      5.47 o 
  -2  15   3      114.39      106.04      7.07 o 
  -1  15   3       54.21       47.47      4.81 o 
   0  15   3       26.47       23.60      6.46 o 
   1  15   3       31.17       21.29      5.79 o 
   2  15   3      150.97      150.12      8.63 o 
   3  15   3      103.85       89.35      6.81 o 
   4  15   3        3.13        5.96      3.56 o 
   5  15   3       19.21       16.90      6.79 o 
   6  15   3       49.53       40.84      5.57 o 
   7  15   3       63.99       54.37      5.39 o 
   8  15   3       25.37       25.52      6.03 o 
   9  15   3       52.11       34.34      6.44 o 
  10  15   3       10.88        9.83      5.22 o 
  11  15   3       31.79       22.44      6.27 o 
 -13  16   3       39.61       36.76      8.16 o 
 -12  16   3      103.57       93.03     11.64 o 
 -11  16   3      220.08      226.11     12.63 o 
 -10  16   3       22.54       19.21      6.17 o 
  -9  16   3        1.20        1.36      5.14 o 
  -8  16   3        2.01        4.64      5.64 o 
  -7  16   3       79.25       73.47     10.00 o 
  -6  16   3       31.10       26.48      5.72 o 
  -5  16   3        1.19        7.95      4.51 o 
  -4  16   3        2.99       -0.16      3.08 o 
  -3  16   3        5.75       15.64      4.83 o 
  -2  16   3      196.55      188.12     10.63 o 
  -1  16   3       73.84       74.24      5.74 o 
   0  16   3      119.39      105.27      7.14 o 
   1  16   3        5.21        5.58      3.74 o 
   2  16   3      409.92      376.37     12.22 o 
   3  16   3      262.47      277.01     10.91 o 
   4  16   3       92.53      110.10     10.76 o 
   5  16   3        2.00        1.26      5.17 o 
   6  16   3       45.51       49.85      7.74 o 
   7  16   3      344.56      370.05     15.04 o 
   8  16   3       26.67       14.40      8.22 o 
   9  16   3        2.62        4.09      5.83 o 
  10  16   3       81.09       80.60     14.58 o 
 -11  17   3       32.95       27.11      7.43 o 
 -10  17   3       41.62       20.38      6.90 o 
  -9  17   3        4.67        9.18      6.24 o 
  -8  17   3        2.91        8.93      6.32 o 
  -7  17   3       13.41        9.57     13.79 o 
  -6  17   3       31.32       41.13     10.46 o 
  -5  17   3       45.25       46.87      7.51 o 
  -4  17   3       31.68       31.63      6.17 o 
  -3  17   3      231.88      261.55     13.47 o 
  -2  17   3      175.68      218.06     12.88 o 
  -1  17   3       25.67       24.32      6.42 o 
   0  17   3       31.06       18.41      8.08 o 
   1  17   3      191.12      184.53     11.48 o 
   2  17   3       11.32        8.23      5.55 o 
   3  17   3        0.00        3.56      5.24 o 
   4  17   3        1.66        8.33      7.54 o 
   5  17   3       23.03       24.57      7.51 o 
   6  17   3       15.97       10.92      6.03 o 
   7  17   3       41.24       45.65      7.50 o 
   8  17   3       18.48       10.23      9.13 o 
  -9  18   3        2.99       14.87      7.42 o 
  -8  18   3        0.00        2.29      7.59 o 
  -7  18   3       13.39       22.51      9.00 o 
  -6  18   3       31.31       31.59     10.04 o 
  -5  18   3       52.39       54.25     12.02 o 
  -4  18   3       14.29       16.90     12.26 o 
  -3  18   3        5.42       11.17     13.52 o 
  -2  18   3        1.29        7.21      6.25 o 
  -1  18   3       47.46       65.92     14.64 o 
   0  18   3       61.08       49.24      8.91 o 
   1  18   3        1.36        8.52      6.56 o 
   2  18   3        1.74        4.34      6.16 o 
   3  18   3        0.22       -1.52      5.05 o 
   4  18   3       31.17       36.89      8.36 o 
   5  18   3        9.67       16.76      6.47 o 
   6  18   3        0.93        6.35      7.10 o 
  -6  19   3       12.74        7.09      9.67 o 
  -5  19   3       14.97       53.58     17.23 o 
  -4  19   3        0.76       -2.87     11.12 o 
  -3  19   3       20.82       30.71     10.55 o 
  -2  19   3        7.99       34.49     17.79 o 
  -1  19   3        2.35        5.35      7.94 o 
   0  19   3       15.81       28.07     10.28 o 
   1  19   3      261.13      313.45     29.43 o 
   2  19   3       20.48        9.42      7.08 o 
   3  19   3      276.06      294.13     30.34 o 
 -22   0   4        8.19       -2.16      5.64 o 
 -21   0   4        0.32       -0.24      5.13 o 
 -20   0   4      288.29      338.13     11.74 o 
 -19   0   4       92.74       88.50      7.23 o 
 -18   0   4        0.23        1.27      3.21 o 
 -17   0   4       15.26       12.80      4.05 o 
 -16   0   4      736.43      658.61     17.81 o 
 -15   0   4      134.35      149.51     12.81 o 
 -14   0   4     2001.85     1859.97     33.92 o 
 -13   0   4      766.46      709.21     17.71 o 
 -12   0   4      111.08       99.09      6.80 o 
 -11   0   4      182.06      168.06      8.12 o 
 -10   0   4     1094.18     1179.87     24.79 o 
  -9   0   4     4256.60     4118.28     51.36 o 
  -8   0   4    23502.73    24674.43    251.96 o 
  -7   0   4      161.19      153.04      4.29 o 
  -6   0   4     2273.26     2336.89     25.79 o 
  -5   0   4      583.10      560.54     18.37 o 
  -4   0   4    11188.56    11908.54    111.55 o 
  -3   0   4     2947.62     3328.88     32.13 o 
  -2   0   4     7784.99     8407.09     74.43 o 
  -1   0   4     2645.48     2674.86     27.47 o 
   0   0   4     1612.97     1616.59     19.41 o 
   1   0   4     1095.05     1126.20     14.12 o 
   2   0   4      527.27      529.76      8.90 o 
   3   0   4      408.04      381.25      8.70 o 
   4   0   4       83.91      104.59      5.79 o 
   5   0   4      356.99      263.19      7.20 o 
   6   0   4      489.73      555.16     10.24 o 
   7   0   4      192.49      163.41      6.57 o 
   8   0   4      827.32      861.96     15.63 o 
   9   0   4     1530.52     1532.51     28.64 o 
  10   0   4        9.45        5.91      2.98 o 
  11   0   4       90.26       93.13      9.95 o 
  12   0   4     1274.54     1333.40     35.53 o 
  13   0   4       23.53       17.33      6.54 o 
  14   0   4      373.46      358.34     14.53 o 
  15   0   4      586.93      618.53     16.45 o 
  16   0   4      379.15      412.97     13.41 o 
  17   0   4       11.71        3.70      9.99 o 
  18   0   4      245.45      219.94     47.63 o 
 -22   1   4       48.75       64.52      7.81 o 
 -21   1   4      301.35      303.78     12.72 o 
 -20   1   4       54.42       56.38      4.98 o 
 -19   1   4      365.27      340.50     11.98 o 
 -18   1   4       12.75        9.58      2.91 o 
 -17   1   4      249.18      232.86      7.54 o 
 -16   1   4        9.80       17.37      2.90 o 
 -15   1   4       67.14      106.90      5.37 o 
 -14   1   4       71.60       51.58      3.97 o 
 -13   1   4      322.95      319.08      8.40 o 
 -12   1   4      225.19      195.16      9.05 o 
 -11   1   4       60.99       43.76      2.89 o 
 -10   1   4        4.67       10.64      1.60 o 
  -9   1   4      562.24      589.13      6.90 o 
  -8   1   4      316.85      317.61      4.27 o 
  -7   1   4      581.81      645.83      7.50 o 
  -6   1   4       54.15       86.43      2.45 o 
  -5   1   4      485.10      487.57      5.20 o 
  -4   1   4      557.45      557.44      5.61 o 
  -3   1   4     1312.87     1295.14     10.97 o 
  -2   1   4     6740.68     6815.85     44.70 o 
  -1   1   4      557.45      603.32      5.64 o 
   0   1   4      134.05      106.72      2.19 o 
   1   1   4      161.96      143.13      2.47 o 
   2   1   4      396.50      386.65      6.09 o 
   3   1   4     2909.48     3071.69     30.10 o 
   4   1   4     2500.94     2569.26     22.69 o 
   5   1   4      242.77      225.17      4.38 o 
   6   1   4       55.51       41.42      2.08 o 
   7   1   4      733.22      712.00      8.46 o 
   8   1   4      339.56      361.26      6.15 o 
   9   1   4        0.44       -0.07      1.50 o 
  10   1   4     1587.01     1555.38     22.95 o 
  11   1   4       89.47      101.96      7.41 o 
  12   1   4       20.29       12.46      3.85 o 
  13   1   4      180.40      192.07      8.75 o 
  14   1   4       83.36       95.70      6.14 o 
  15   1   4       14.71       16.14      3.16 o 
  16   1   4       20.15       18.29      4.33 o 
  17   1   4        0.96        3.79      4.03 o 
  18   1   4        7.23        2.30      4.21 o 
 -22   2   4       36.89       42.00      7.20 o 
 -21   2   4       33.33       33.78      5.93 o 
 -20   2   4      107.51       95.41      6.77 o 
 -19   2   4       14.93       14.24      2.97 o 
 -18   2   4        0.32        0.88      2.20 o 
 -17   2   4       65.07       67.51      5.25 o 
 -16   2   4      206.65      221.42      7.33 o 
 -15   2   4        1.56        2.08      1.87 o 
 -14   2   4        2.68        7.20      2.18 o 
 -13   2   4      195.73      182.14      6.39 o 
 -12   2   4        6.28        3.96      1.66 o 
 -11   2   4        2.21        5.25      1.66 o 
 -10   2   4      215.10      187.11      5.25 o 
  -9   2   4     1002.67      995.11     10.99 o 
  -8   2   4      196.58      214.29      3.94 o 
  -7   2   4        3.08        3.81      1.51 o 
  -6   2   4       73.46       62.69      2.29 o 
  -5   2   4        5.27        4.12      0.89 o 
  -4   2   4      587.21      652.49      6.83 o 
  -3   2   4      283.04      261.51      3.97 o 
  -2   2   4      122.83      123.44      3.19 o 
  -1   2   4     2105.22     2082.64     13.72 o 
   0   2   4     1493.18     1692.65     12.48 o 
   1   2   4     1348.42     1480.97     10.73 o 
   2   2   4       95.07       94.52      3.00 o 
   3   2   4       58.19       55.32      2.10 o 
   4   2   4      174.65      194.24      4.01 o 
   5   2   4        5.02        6.17      1.38 o 
   6   2   4       31.73       14.32      1.70 o 
   7   2   4        0.97        4.12      1.20 o 
   8   2   4       44.38       33.43      3.86 o 
   9   2   4        5.32        5.62      2.12 o 
  10   2   4      166.70      145.82      4.80 o 
  11   2   4      113.92      106.58      7.20 o 
  12   2   4       46.52       36.40      4.19 o 
  13   2   4      155.18      149.23      7.23 o 
  14   2   4        5.57        5.91      3.34 o 
  15   2   4       27.52       20.20      4.47 o 
  16   2   4        0.07       -2.27      3.45 o 
  17   2   4       10.81        5.08      4.94 o 
  18   2   4       57.55       54.73      7.36 o 
 -21   3   4       50.12       44.07      5.50 o 
 -20   3   4       33.09       36.07      4.99 o 
 -19   3   4        0.99        2.20      2.50 o 
 -18   3   4        0.37       -1.77      2.22 o 
 -17   3   4       45.09       37.47      4.78 o 
 -16   3   4        5.54        1.87      2.16 o 
 -15   3   4      225.99      164.73      6.50 o 
 -14   3   4      499.76      472.37     10.31 o 
 -13   3   4      427.89      392.56      9.10 o 
 -12   3   4        0.39        0.33      1.54 o 
 -11   3   4       43.43       34.86      2.93 o 
 -10   3   4     1293.87     1275.28     16.21 o 
  -9   3   4     1377.00     1476.06     15.04 o 
  -8   3   4      306.40      335.69      5.71 o 
  -7   3   4      275.33      288.32      4.76 o 
  -6   3   4        3.84        3.31      0.86 o 
  -5   3   4      395.26      442.92      5.18 o 
  -4   3   4     1028.99     1198.22     10.51 o 
  -3   3   4      526.25      571.75      6.43 o 
  -2   3   4      644.93      661.49      6.56 o 
  -1   3   4       55.16       62.91      1.89 o 
   0   3   4     1458.39     1560.79     11.26 o 
   1   3   4       41.14       51.02      1.85 o 
   2   3   4      285.23      401.00      4.64 o 
   3   3   4      186.75      208.57      4.89 o 
   4   3   4      522.88      479.14      6.83 o 
   5   3   4      196.00      181.47      4.08 o 
   6   3   4       17.13       25.50      2.01 o 
   7   3   4      696.84      645.59      8.44 o 
   8   3   4      117.81       92.89      4.12 o 
   9   3   4      273.77      247.40      6.09 o 
  10   3   4      557.37      460.44      7.87 o 
  11   3   4     1093.70     1049.56     14.02 o 
  12   3   4      705.12      706.41     15.50 o 
  13   3   4       36.06       30.64      4.68 o 
  14   3   4       62.56       64.96      7.20 o 
  15   3   4      215.55      224.47     10.69 o 
  16   3   4        2.81       -3.34      3.91 o 
  17   3   4      453.63      489.76     20.10 o 
  18   3   4       93.25       79.87      9.19 o 
 -21   4   4       30.49       25.06      4.82 o 
 -20   4   4        2.26        5.42      3.56 o 
 -19   4   4      153.41      155.16      6.68 o 
 -18   4   4       38.43       30.82      3.81 o 
 -17   4   4      197.54      205.85      9.24 o 
 -16   4   4      145.20      135.93      6.31 o 
 -15   4   4      109.67      106.13      6.70 o 
 -14   4   4      116.76       76.86      4.80 o 
 -13   4   4      597.88      546.93     11.13 o 
 -12   4   4      710.05      751.36     12.19 o 
 -11   4   4      458.80      498.94      9.63 o 
 -10   4   4       30.86       43.61      2.29 o 
  -9   4   4     1588.75     1554.77     15.18 o 
  -8   4   4     1508.02     1611.77     14.82 o 
  -7   4   4      291.98      319.96      4.41 o 
  -6   4   4      501.45      488.01      5.64 o 
  -5   4   4        8.08        2.92      0.87 o 
  -4   4   4       41.18       62.84      2.60 o 
  -3   4   4      764.71      840.75      8.24 o 
  -2   4   4     2281.98     2399.02     18.24 o 
  -1   4   4      329.01      361.25      4.95 o 
   0   4   4       19.24       18.23      1.29 o 
   1   4   4      135.55      119.23      2.59 o 
   2   4   4      439.61      489.51      6.82 o 
   3   4   4      203.38      187.90      3.27 o 
   4   4   4      405.26      428.14      5.86 o 
   5   4   4      413.15      500.62      7.39 o 
   6   4   4      658.20      629.51      8.95 o 
   7   4   4       59.98       63.40      3.04 o 
   8   4   4       35.02       44.85      2.50 o 
   9   4   4      603.84      531.20     10.44 o 
  10   4   4      731.52      781.35     14.24 o 
  11   4   4      254.73      236.50      8.14 o 
  12   4   4       93.17       87.97      5.20 o 
  13   4   4        0.04        1.53      3.31 o 
  14   4   4      452.09      451.40     15.72 o 
  15   4   4       70.00       78.00      8.09 o 
  16   4   4        4.93        2.55      4.85 o 
  17   4   4       78.05       83.77      9.57 o 
 -21   5   4      185.69      221.45     10.47 o 
 -20   5   4       53.05       61.20      6.32 o 
 -19   5   4      312.08      340.60     12.84 o 
 -18   5   4      243.35      223.99      8.43 o 
 -17   5   4      256.98      252.68      8.85 o 
 -16   5   4        0.03        0.20      2.40 o 
 -15   5   4      375.48      384.36     10.47 o 
 -14   5   4       42.27       33.16      3.58 o 
 -13   5   4       42.54       23.89      2.89 o 
 -12   5   4      503.60      476.45      9.56 o 
 -11   5   4      395.58      403.14      8.70 o 
 -10   5   4      842.15      858.05     11.70 o 
  -9   5   4       37.91       37.18      2.31 o 
  -8   5   4      174.18      168.87      3.33 o 
  -7   5   4       62.16       64.42      2.98 o 
  -6   5   4      658.64      668.04      7.17 o 
  -5   5   4      119.02      141.35      3.23 o 
  -4   5   4       69.40       72.26      2.46 o 
  -3   5   4     3064.34     3259.71     24.08 o 
  -2   5   4     3330.19     3556.87     27.42 o 
  -1   5   4      163.60      190.79      4.34 o 
   0   5   4       76.65       65.98      2.18 o 
   1   5   4     2372.90     2353.93     17.87 o 
   2   5   4       76.35       84.67      3.06 o 
   3   5   4     3923.50     3975.64     32.22 o 
   4   5   4     1402.60     1521.70     13.87 o 
   5   5   4      864.67      888.93     10.06 o 
   6   5   4       81.08       74.70      3.27 o 
   7   5   4      992.79      974.36     13.18 o 
   8   5   4      119.77       85.10      5.29 o 
   9   5   4      393.42      351.52      9.35 o 
  10   5   4      560.65      525.07     11.71 o 
  11   5   4      167.36      136.46      7.58 o 
  12   5   4        1.12       -0.63      2.65 o 
  13   5   4      320.42      334.35     10.77 o 
  14   5   4        1.69        0.49      4.20 o 
  15   5   4        7.28        0.99      4.41 o 
  16   5   4      109.17       87.72     10.02 o 
  17   5   4        0.64       -1.50      5.05 o 
 -21   6   4       36.17       18.51      5.01 o 
 -20   6   4       14.26        8.60      4.96 o 
 -19   6   4      327.64      341.53     17.42 o 
 -18   6   4       79.57       73.74      5.58 o 
 -17   6   4       52.26       55.32      5.58 o 
 -16   6   4       65.36       79.76      5.71 o 
 -15   6   4        7.03        5.19      2.68 o 
 -14   6   4        2.45        5.11      2.49 o 
 -13   6   4       40.75       40.29      3.82 o 
 -12   6   4       49.56       54.71      4.24 o 
 -11   6   4     1399.60     1386.47     17.02 o 
 -10   6   4      365.13      357.21      7.19 o 
  -9   6   4       14.10       10.86      1.68 o 
  -8   6   4      103.72      107.68      3.56 o 
  -7   6   4     1557.27     1610.49     15.12 o 
  -6   6   4      248.82      287.30      5.33 o 
  -5   6   4      734.53      727.34      8.22 o 
  -4   6   4        2.01       -0.69      0.98 o 
  -3   6   4        4.42        5.30      1.24 o 
  -2   6   4       89.48       96.66      2.58 o 
  -1   6   4     3624.67     3646.05     24.07 o 
   0   6   4       17.11       37.17      2.26 o 
   1   6   4        8.06        9.18      1.36 o 
   2   6   4     1253.75     1235.00     11.74 o 
   3   6   4       99.90      106.20      4.54 o 
   4   6   4       16.01       12.37      1.65 o 
   5   6   4     1262.02     1256.92     15.45 o 
   6   6   4      125.20      136.79      4.83 o 
   7   6   4        1.27        2.21      1.94 o 
   8   6   4      362.96      304.17      6.99 o 
   9   6   4     1433.56     1295.72     18.95 o 
  10   6   4        8.53        6.23      2.96 o 
  11   6   4      164.05      158.59      8.60 o 
  12   6   4      162.71      147.05     10.37 o 
  13   6   4       85.68       90.00      8.75 o 
  14   6   4      133.42      137.32      7.78 o 
  15   6   4      193.84      210.64     12.81 o 
  16   6   4        0.25       -0.32      4.95 o 
  17   6   4       12.34       11.20      6.73 o 
 -20   7   4      156.63      160.16      9.91 o 
 -19   7   4        0.10        0.48      2.89 o 
 -18   7   4      304.25      328.47     10.56 o 
 -17   7   4        7.85        5.54      2.99 o 
 -16   7   4        1.41        0.61      2.64 o 
 -15   7   4       30.72       19.25      3.55 o 
 -14   7   4      262.43      289.94      9.60 o 
 -13   7   4      451.70      399.98     10.03 o 
 -12   7   4      220.75      213.09      7.47 o 
 -11   7   4      262.08      266.34      8.37 o 
 -10   7   4      215.51      214.32      6.33 o 
  -9   7   4      247.53      236.66      6.01 o 
  -8   7   4        9.27        5.94      1.42 o 
  -7   7   4       75.80       78.34      3.31 o 
  -6   7   4     1019.06      950.37     10.12 o 
  -5   7   4      108.90       87.46      2.97 o 
  -4   7   4      215.17      263.74      4.68 o 
  -3   7   4      494.95      416.27      5.66 o 
  -2   7   4       91.25      110.11      2.86 o 
  -1   7   4      897.57      926.94      8.89 o 
   0   7   4      930.64      891.08      9.71 o 
   1   7   4        0.99       -1.18      1.18 o 
   2   7   4       12.49       10.57      1.45 o 
   3   7   4       28.66       32.21      2.53 o 
   4   7   4       31.71       27.81      2.47 o 
   5   7   4       79.44       85.97      4.21 o 
   6   7   4      184.85      167.96      5.59 o 
   7   7   4        6.66        7.23      2.39 o 
   8   7   4       85.50       78.92      4.99 o 
   9   7   4       30.46       14.09      2.92 o 
  10   7   4       23.99       29.98      3.63 o 
  11   7   4        3.67        1.36      2.95 o 
  12   7   4      133.13      130.28      7.90 o 
  13   7   4      486.97      529.43     14.18 o 
  14   7   4       71.15       74.40      7.44 o 
  15   7   4       17.81       19.95      5.60 o 
  16   7   4        0.73       -0.06      5.35 o 
 -20   8   4       63.85       46.98      7.17 o 
 -19   8   4       81.70       63.78      5.57 o 
 -18   8   4      274.12      301.12     10.65 o 
 -17   8   4       22.47       14.97      3.86 o 
 -16   8   4      301.18      302.43     13.38 o 
 -15   8   4       11.37        6.61      3.94 o 
 -14   8   4      209.73      191.71      8.35 o 
 -13   8   4       25.83       19.74      3.22 o 
 -12   8   4       15.10        4.81      2.44 o 
 -11   8   4      408.72      373.72      8.36 o 
 -10   8   4      292.19      265.20      7.19 o 
  -9   8   4      114.10      112.40      5.25 o 
  -8   8   4      494.11      545.99      8.90 o 
  -7   8   4       98.39       93.94      3.37 o 
  -6   8   4       80.56       81.87      3.56 o 
  -5   8   4        0.04       -0.47      1.23 o 
  -4   8   4     1359.13     1396.35     12.94 o 
  -3   8   4      637.74      693.51      7.57 o 
  -2   8   4       58.15       55.11      2.38 o 
  -1   8   4      270.19      263.66      5.07 o 
   0   8   4      440.14      403.89      9.45 o 
   1   8   4       90.46       93.26      3.63 o 
   2   8   4      907.58      908.72      9.68 o 
   3   8   4      858.27      834.65     10.90 o 
   4   8   4     1060.00     1031.58     13.10 o 
   5   8   4     1545.13     1543.10     18.02 o 
   6   8   4      540.60      558.73     10.82 o 
   7   8   4      316.02      280.38     10.16 o 
   8   8   4      127.57      119.21      6.16 o 
   9   8   4       15.57        6.17      2.80 o 
  10   8   4        1.48        0.09      2.27 o 
  11   8   4      154.54      151.96      8.54 o 
  12   8   4       16.70       13.97      4.01 o 
  13   8   4       27.76       21.63      4.79 o 
  14   8   4        2.04       -0.35      3.96 o 
  15   8   4       11.76        6.02      4.79 o 
  16   8   4       54.64       44.35      7.29 o 
 -19   9   4        0.55        2.76      3.57 o 
 -18   9   4       29.33       31.30      6.88 o 
 -17   9   4        1.51        5.28      3.24 o 
 -16   9   4       99.06      100.28      7.00 o 
 -15   9   4       30.01       28.80      4.32 o 
 -14   9   4        4.94        4.25      2.66 o 
 -13   9   4        2.78        1.44      2.36 o 
 -12   9   4      148.59      146.31      5.56 o 
 -11   9   4      492.55      466.77      9.91 o 
 -10   9   4        3.59        7.39      2.28 o 
  -9   9   4        8.62        6.26      2.15 o 
  -8   9   4      108.09      100.30      5.26 o 
  -7   9   4       46.17       46.00      3.11 o 
  -6   9   4      413.50      442.25      8.85 o 
  -5   9   4       68.36       81.21      3.50 o 
  -4   9   4       71.95       72.93      3.31 o 
  -3   9   4      139.97      128.69      3.62 o 
  -2   9   4      182.77      162.91      4.13 o 
  -1   9   4      142.81      138.40      3.86 o 
   0   9   4        1.66       -0.53      1.53 o 
   1   9   4        3.38        2.52      1.69 o 
   2   9   4      280.33      271.64      5.52 o 
   3   9   4      225.04      209.52      8.10 o 
   4   9   4       42.65       33.53      3.81 o 
   5   9   4        6.74        2.47      2.03 o 
   6   9   4       60.05       62.26      4.49 o 
   7   9   4       32.35       29.66      3.51 o 
   8   9   4      603.65      518.03     12.19 o 
   9   9   4       49.17       42.52      5.83 o 
  10   9   4        1.17        2.78      2.75 o 
  11   9   4      198.82      190.07     10.43 o 
  12   9   4        9.39        4.28      3.89 o 
  13   9   4      418.41      431.19     14.94 o 
  14   9   4        0.24       -0.91      4.27 o 
  15   9   4       48.37       51.41      7.34 o 
 -19  10   4        5.86        1.53      3.83 o 
 -18  10   4        2.33        4.29      3.90 o 
 -17  10   4        1.02       -1.69      3.23 o 
 -16  10   4       72.60       74.07      6.48 o 
 -15  10   4        6.08        1.21      3.06 o 
 -14  10   4        2.56        4.44      2.86 o 
 -13  10   4      177.38      179.94      8.05 o 
 -12  10   4       21.38       14.85      2.77 o 
 -11  10   4      311.65      292.77      8.25 o 
 -10  10   4      801.16      772.07     13.59 o 
  -9  10   4        0.69       -0.47      1.79 o 
  -8  10   4      138.13      134.70      5.08 o 
  -7  10   4      210.45      198.27      6.21 o 
  -6  10   4     1310.04     1354.95     14.95 o 
  -5  10   4        0.87        1.98      1.54 o 
  -4  10   4       63.97       55.20      3.36 o 
  -3  10   4      283.79      259.26      7.21 o 
  -2  10   4      401.53      385.94      6.46 o 
  -1  10   4      643.38      633.10      8.30 o 
   0  10   4      193.32      198.41      6.26 o 
   1  10   4       52.39       43.15      3.52 o 
   2  10   4        0.23       -0.85      1.76 o 
   3  10   4       14.99        6.42      2.24 o 
   4  10   4       35.89       39.61      3.56 o 
   5  10   4        0.06        0.15      1.96 o 
   6  10   4       45.06       44.13      4.53 o 
   7  10   4      617.23      588.81     12.11 o 
   8  10   4      279.69      278.89     10.19 o 
   9  10   4      105.78       97.30      6.27 o 
  10  10   4        3.99        2.82      2.96 o 
  11  10   4      589.56      565.95     16.47 o 
  12  10   4        2.22        5.20      4.39 o 
  13  10   4       53.83       53.51      7.01 o 
  14  10   4       40.69       45.54      7.37 o 
  15  10   4       87.36      104.42     10.01 o 
 -18  11   4      171.85      170.96      9.72 o 
 -17  11   4       20.93       19.32      4.86 o 
 -16  11   4      160.88      168.58     12.05 o 
 -15  11   4       16.03        7.85      3.84 o 
 -14  11   4       36.75       31.63      4.49 o 
 -13  11   4       18.30       12.41      3.45 o 
 -12  11   4      451.80      460.88     13.03 o 
 -11  11   4        2.71        4.14      2.48 o 
 -10  11   4      249.88      248.56      8.07 o 
  -9  11   4       90.15       84.49      4.96 o 
  -8  11   4      116.88      109.01      6.31 o 
  -7  11   4       80.54       93.25      4.02 o 
  -6  11   4      363.69      368.65      7.09 o 
  -5  11   4      100.30       97.09      4.49 o 
  -4  11   4      533.30      541.83      9.63 o 
  -3  11   4       32.52       29.36      2.91 o 
  -2  11   4        8.20        8.08      2.01 o 
  -1  11   4      240.80      261.80      5.69 o 
   0  11   4     1163.27     1123.65     14.84 o 
   1  11   4        8.18        8.39      2.43 o 
   2  11   4      284.39      279.83      7.68 o 
   3  11   4      425.16      382.79     11.99 o 
   4  11   4       10.13        8.87      2.92 o 
   5  11   4        0.83        2.59      2.30 o 
   6  11   4       10.90        8.13      2.50 o 
   7  11   4        0.05       -0.37      2.55 o 
   8  11   4        5.20       13.14      3.10 o 
   9  11   4        0.77        1.57      3.09 o 
  10  11   4       35.36       29.63      4.43 o 
  11  11   4       13.71        9.29      3.89 o 
  12  11   4      251.02      240.49      9.18 o 
  13  11   4      220.52      241.58     16.86 o 
  14  11   4       15.88        6.21      5.67 o 
 -17  12   4       54.55       65.21      6.93 o 
 -16  12   4      262.73      298.28     15.64 o 
 -15  12   4       62.83       51.09      6.04 o 
 -14  12   4      162.74      149.56      9.62 o 
 -13  12   4       18.27       22.95      4.18 o 
 -12  12   4       27.28       20.64      3.18 o 
 -11  12   4      543.06      535.45     11.26 o 
 -10  12   4      194.34      171.05      7.45 o 
  -9  12   4        7.13        3.15      2.49 o 
  -8  12   4      214.90      213.55      7.46 o 
  -7  12   4       30.76       36.08      3.36 o 
  -6  12   4        1.94        1.88      2.01 o 
  -5  12   4       29.69       24.28      2.94 o 
  -4  12   4       50.23       55.51      3.76 o 
  -3  12   4        3.63        5.83      2.18 o 
  -2  12   4        1.75        7.89      2.36 o 
  -1  12   4      788.27      767.21     13.37 o 
   0  12   4        7.71        2.15      2.33 o 
   1  12   4       57.25       57.55      4.33 o 
   2  12   4      447.35      452.00      9.64 o 
   3  12   4        0.42        0.99      2.24 o 
   4  12   4       13.76       18.84      3.13 o 
   5  12   4       89.78       86.94      6.08 o 
   6  12   4      223.97      244.92      7.51 o 
   7  12   4       29.59       15.63      3.61 o 
   8  12   4      166.19      153.50      7.44 o 
   9  12   4       19.21       13.47      4.03 o 
  10  12   4        4.50        7.49      4.02 o 
  11  12   4        2.99        3.81      3.71 o 
  12  12   4       41.01       40.58      5.63 o 
  13  12   4        1.68       -3.94      5.00 o 
 -16  13   4       36.03       23.01      5.67 o 
 -15  13   4        0.10       -1.52      3.95 o 
 -14  13   4       43.59       61.55      6.69 o 
 -13  13   4       24.32       23.03      5.05 o 
 -12  13   4      742.95      752.82     15.57 o 
 -11  13   4      379.13      384.43     18.41 o 
 -10  13   4       24.75       20.09      3.71 o 
  -9  13   4       76.45       75.40      5.56 o 
  -8  13   4        9.52       11.92      3.15 o 
  -7  13   4        0.83        2.73      2.41 o 
  -6  13   4      222.38      215.73      7.21 o 
  -5  13   4      358.56      352.73      8.38 o 
  -4  13   4      114.34       86.30      4.92 o 
  -3  13   4      117.35      114.76      6.52 o 
  -2  13   4        4.66        7.19      2.43 o 
  -1  13   4      124.50      128.39      6.45 o 
   0  13   4      200.35      184.79      9.08 o 
   1  13   4       61.16       55.65      5.34 o 
   2  13   4      124.33       96.94      6.10 o 
   3  13   4       23.14       18.70      3.21 o 
   4  13   4       98.85       96.86      6.38 o 
   5  13   4        1.22        1.89      2.72 o 
   6  13   4       12.29        7.89      2.88 o 
   7  13   4      525.86      559.23     13.21 o 
   8  13   4      156.41      152.21      7.87 o 
   9  13   4        5.07        3.49      3.77 o 
  10  13   4       83.99      101.65      8.74 o 
  11  13   4       15.59       12.36      4.67 o 
  12  13   4        6.05        7.84      4.46 o 
 -15  14   4       60.34       45.77      6.94 o 
 -14  14   4        0.03        0.98      4.16 o 
 -13  14   4        0.65        4.32      5.32 o 
 -12  14   4        9.25       10.40      4.14 o 
 -11  14   4       15.60        8.49      4.24 o 
 -10  14   4       24.39       25.60      4.54 o 
  -9  14   4      105.39       92.75      6.83 o 
  -8  14   4      114.44      117.75      7.21 o 
  -7  14   4       37.67       35.98      4.50 o 
  -6  14   4       25.86       23.18      3.82 o 
  -5  14   4      354.34      344.26      9.24 o 
  -4  14   4       75.77       84.86      5.52 o 
  -3  14   4       17.92       16.89      3.20 o 
  -2  14   4       19.08       16.18      3.44 o 
  -1  14   4      107.65      115.79      6.57 o 
   0  14   4      747.40      737.49     15.82 o 
   1  14   4       17.20       16.71      4.10 o 
   2  14   4      184.28      189.80      8.97 o 
   3  14   4      147.51      159.29      7.72 o 
   4  14   4      134.68      148.40      7.62 o 
   5  14   4       53.71       47.23      4.63 o 
   6  14   4        0.58        1.44      3.04 o 
   7  14   4      141.82      149.54      8.54 o 
   8  14   4        0.91        1.51      3.74 o 
   9  14   4       41.75       52.82      8.53 o 
  10  14   4       15.81        6.10      4.79 o 
  11  14   4        0.66       -0.80      4.69 o 
 -14  15   4        5.42        0.65      5.47 o 
 -13  15   4      249.22      271.20     16.17 o 
 -12  15   4       74.25       71.71      7.63 o 
 -11  15   4        0.76       -1.61      3.94 o 
 -10  15   4      151.04      195.82     11.39 o 
  -9  15   4        7.21        6.56      4.42 o 
  -8  15   4       45.99       54.04      7.22 o 
  -7  15   4      103.56       97.90      8.35 o 
  -6  15   4        1.69        3.22      3.35 o 
  -5  15   4        0.52        3.65      2.87 o 
  -4  15   4       13.56       16.20      3.51 o 
  -3  15   4        4.48        1.02      3.53 o 
  -2  15   4       65.47       70.80      6.19 o 
  -1  15   4        1.41        3.26      2.98 o 
   0  15   4      302.53      308.30     10.75 o 
   1  15   4      444.64      458.47     18.90 o 
   2  15   4        4.87        3.75      3.57 o 
   3  15   4        1.02        0.57      3.32 o 
   4  15   4        5.08       11.98      4.37 o 
   5  15   4       68.93       76.20      7.89 o 
   6  15   4      126.42      152.61     10.44 o 
   7  15   4       72.89       59.77      7.65 o 
   8  15   4        1.61        6.06      4.95 o 
   9  15   4        6.39        2.18      5.17 o 
  10  15   4       31.39       44.16      7.20 o 
 -13  16   4      230.66      235.44     15.83 o 
 -12  16   4      128.07      147.72     10.32 o 
 -11  16   4        3.81        4.22      5.82 o 
 -10  16   4       26.84       16.37      6.65 o 
  -9  16   4        2.09        7.51      6.06 o 
  -8  16   4        0.36        4.42      5.72 o 
  -7  16   4       34.68       47.94     10.42 o 
  -6  16   4      121.41      146.22     11.86 o 
  -5  16   4      165.69      169.13      9.32 o 
  -4  16   4       12.02        4.63      4.42 o 
  -3  16   4        0.02        2.77      3.55 o 
  -2  16   4       18.82       14.03      4.58 o 
  -1  16   4        2.69        6.06      3.90 o 
   0  16   4       75.84       65.85      6.46 o 
   1  16   4        0.14        4.16      4.21 o 
   2  16   4      153.01      162.58     10.84 o 
   3  16   4        9.90        7.14      5.29 o 
   4  16   4       82.34      101.85      9.78 o 
   5  16   4       27.75       22.83      9.06 o 
   6  16   4        2.57        2.82      5.34 o 
   7  16   4      222.36      254.35     18.67 o 
   8  16   4       10.62       13.56     11.67 o 
   9  16   4        2.34       -0.32      5.92 o 
 -11  17   4       76.33       70.52     11.14 o 
 -10  17   4       38.44       33.22     10.96 o 
  -9  17   4      209.58      223.90     21.66 o 
  -8  17   4       13.58       22.36     14.03 o 
  -7  17   4       11.13       24.94      8.81 o 
  -6  17   4        7.54        2.07      8.43 o 
  -5  17   4      186.11      217.74     25.57 o 
  -4  17   4        9.52        3.84      5.70 o 
  -3  17   4        8.58       10.23      7.15 o 
  -2  17   4       68.71       60.15      8.39 o 
  -1  17   4       57.79       61.47      8.29 o 
   0  17   4       11.65        9.23      8.09 o 
   1  17   4      270.17      251.89     24.91 o 
   2  17   4      230.00      244.71     14.29 o 
   3  17   4      174.12      211.16     13.33 o 
   4  17   4       25.65       26.31      7.07 o 
   5  17   4       11.11       10.91      6.73 o 
   6  17   4       94.98       96.07     13.42 o 
   7  17   4        0.11        3.86      6.97 o 
  -8  18   4       45.31       41.50     11.15 o 
  -7  18   4       10.34       14.47      8.56 o 
  -6  18   4       36.44       59.02     22.87 o 
  -5  18   4        0.38       12.07     11.76 o 
  -4  18   4       23.87       20.70      7.21 o 
  -3  18   4       27.00       43.14      8.37 o 
  -2  18   4       51.41       51.08      9.50 o 
  -1  18   4       41.93       39.00      9.89 o 
   0  18   4      502.56      526.73     22.28 o 
   1  18   4        6.86        2.16      6.29 o 
   2  18   4      289.83      283.82     17.11 o 
   3  18   4       40.53       24.94      7.23 o 
   4  18   4       24.37       19.11      6.95 o 
  -4  19   4       20.99       23.48     10.45 o 
  -3  19   4       46.23       39.37     11.37 o 
  -2  19   4       71.48       58.19     10.05 o 
  -1  19   4       44.63       59.89     12.76 o 
   0  19   4      177.06      209.41     41.70 o 
 -22   1   5      119.14      137.47      8.65 o 
 -21   1   5       33.26       22.86      3.65 o 
 -20   1   5      138.70      161.20      7.22 o 
 -19   1   5      213.35      206.92      8.03 o 
 -18   1   5        4.80        6.74      2.83 o 
 -17   1   5      443.60      427.97     10.79 o 
 -16   1   5      383.01      363.67      9.65 o 
 -15   1   5       93.57       70.83      4.87 o 
 -14   1   5      262.68      202.11      7.22 o 
 -13   1   5        1.26        3.51      2.02 o 
 -12   1   5     1242.42     1285.10     18.68 o 
 -11   1   5     1132.37     1162.23     17.90 o 
 -10   1   5        6.44       17.01      1.32 o 
  -9   1   5      816.73      751.96      8.85 o 
  -8   1   5     2225.80     2330.07     19.09 o 
  -7   1   5      313.14      325.58      4.28 o 
  -6   1   5      379.67      401.71      5.37 o 
  -5   1   5      172.31      168.79      3.29 o 
  -4   1   5     4422.45     5092.33     33.98 o 
  -3   1   5       48.82       93.59      2.78 o 
  -2   1   5      274.79      288.08      4.67 o 
  -1   1   5      111.73      128.27      2.59 o 
   0   1   5      242.62      209.08      3.61 o 
   1   1   5        0.02        0.49      0.96 o 
   2   1   5        0.30       13.00      2.18 o 
   3   1   5      250.81      292.21      4.47 o 
   4   1   5      113.99       92.60      2.80 o 
   5   1   5       54.67       66.35      3.23 o 
   6   1   5      492.63      473.66      7.44 o 
   7   1   5      318.92      311.04      6.73 o 
   8   1   5      310.12      292.07      6.14 o 
   9   1   5      574.26      501.60      9.87 o 
  10   1   5      458.11      396.97     14.61 o 
  11   1   5       95.81       87.45      6.91 o 
  12   1   5       89.63       83.99      7.66 o 
  13   1   5        1.78        0.77      3.16 o 
  14   1   5        4.59        5.62      3.37 o 
  15   1   5       98.60      119.84      6.57 o 
  16   1   5       54.17       58.41      8.07 o 
  17   1   5        0.56       -2.07      4.00 o 
 -22   2   5      156.90      194.00      9.71 o 
 -21   2   5      297.36      368.12     16.45 o 
 -20   2   5      229.24      245.93     11.15 o 
 -19   2   5       22.61       19.47      3.63 o 
 -18   2   5       65.02       60.78      4.97 o 
 -17   2   5      650.57      633.14     13.32 o 
 -16   2   5      177.98      137.35      6.48 o 
 -15   2   5        0.08        2.89      2.17 o 
 -14   2   5      241.62      247.43      7.86 o 
 -13   2   5     1497.64     1471.79     20.88 o 
 -12   2   5     2142.59     2064.07     26.78 o 
 -11   2   5       92.63       90.10      4.23 o 
 -10   2   5       62.31       68.97      2.63 o 
  -9   2   5       54.01       57.34      2.98 o 
  -8   2   5     1176.09     1163.57     11.54 o 
  -7   2   5     1207.25     1187.39     11.66 o 
  -6   2   5     1196.41     1234.02     11.97 o 
  -5   2   5     1178.56     1165.45     10.87 o 
  -4   2   5      242.26      307.81      5.02 o 
  -3   2   5     1894.35     2169.03     17.37 o 
  -2   2   5     3495.10     3848.55     27.49 o 
  -1   2   5     1679.79     1680.89     12.27 o 
   0   2   5     3002.94     3206.14     22.95 o 
   1   2   5      742.86      635.73      6.23 o 
   2   2   5      135.18      172.09      3.27 o 
   3   2   5       40.18       40.63      2.06 o 
   4   2   5     2109.61     2286.80     20.28 o 
   5   2   5      528.50      531.58      8.25 o 
   6   2   5      281.14      321.30      6.69 o 
   7   2   5      510.02      487.88      8.90 o 
   8   2   5       11.84       14.35      2.35 o 
   9   2   5      321.76      256.13      8.51 o 
  10   2   5      483.91      491.15     10.02 o 
  11   2   5        0.28       -2.23      3.23 o 
  12   2   5       13.93        9.17      3.69 o 
  13   2   5      569.93      582.39     14.86 o 
  14   2   5        1.07       -1.09      3.67 o 
  15   2   5        1.30       -0.76      4.48 o 
  16   2   5       44.49       52.64      7.86 o 
  17   2   5      131.10      122.89     10.58 o 
 -21   3   5       47.70       46.71      4.65 o 
 -20   3   5       16.83       11.58      3.52 o 
 -19   3   5      418.62      423.60     11.82 o 
 -18   3   5       21.84       20.81      3.48 o 
 -17   3   5       14.98       17.40      3.23 o 
 -16   3   5       58.19       52.21      5.83 o 
 -15   3   5      105.46      122.71      6.17 o 
 -14   3   5      176.04      155.60      6.65 o 
 -13   3   5       11.65        1.59      2.01 o 
 -12   3   5      137.16      127.17      5.80 o 
 -11   3   5     1888.06     1857.61     18.46 o 
 -10   3   5      461.97      415.73      7.56 o 
  -9   3   5     1087.08     1028.34     11.50 o 
  -8   3   5      104.73      133.88      4.04 o 
  -7   3   5      625.88      670.85      8.39 o 
  -6   3   5      924.18      986.69      9.79 o 
  -5   3   5      339.07      333.87      5.04 o 
  -4   3   5      222.49      197.32      4.11 o 
  -3   3   5        1.76        6.05      1.27 o 
  -2   3   5       44.35       41.15      1.84 o 
  -1   3   5     3562.67     3791.33     22.28 o 
   0   3   5     2359.13     2318.68     16.73 o 
   1   3   5       12.51       21.84      1.46 o 
   2   3   5      825.34      834.50      8.19 o 
   3   3   5      145.44      154.90      3.63 o 
   4   3   5       32.35       23.69      2.27 o 
   5   3   5       16.12       15.41      2.45 o 
   6   3   5     2236.95     2327.37     30.44 o 
   7   3   5      959.17      973.09     13.75 o 
   8   3   5       16.02        8.72      1.90 o 
   9   3   5     1571.30     1370.49     21.65 o 
  10   3   5      471.39      490.87     12.99 o 
  11   3   5       24.64       27.45      3.77 o 
  12   3   5      297.96      300.92     11.70 o 
  13   3   5        0.06        0.39      4.37 o 
  14   3   5       80.09       73.27      7.36 o 
  15   3   5      481.47      485.19     18.66 o 
  16   3   5      137.99      140.07     11.44 o 
  17   3   5        0.07       -5.16      5.16 o 
 -21   4   5       27.43       26.69      3.95 o 
 -20   4   5      101.87       90.66      6.26 o 
 -19   4   5       11.77        7.38      3.14 o 
 -18   4   5      153.64      148.55      7.62 o 
 -17   4   5      102.33       90.21      9.49 o 
 -16   4   5       32.09       29.06      3.68 o 
 -15   4   5       15.42       11.70      2.86 o 
 -14   4   5        0.26       -0.28      2.04 o 
 -13   4   5      233.94      199.67      7.31 o 
 -12   4   5      320.20      317.80      9.28 o 
 -11   4   5       13.00        7.81      1.87 o 
 -10   4   5      433.02      400.22      7.61 o 
  -9   4   5      172.03      144.51      5.73 o 
  -8   4   5      235.01      228.08      4.93 o 
  -7   4   5      115.35      124.84      3.18 o 
  -6   4   5      320.73      308.33      4.67 o 
  -5   4   5      579.06      511.80      6.44 o 
  -4   4   5      297.74      413.11      5.70 o 
  -3   4   5       95.90      135.52      3.31 o 
  -2   4   5      575.60      500.67      5.77 o 
  -1   4   5     2377.43     2522.67     16.79 o 
   0   4   5       13.04       14.41      1.34 o 
   1   4   5      291.09      215.94      3.65 o 
   2   4   5      587.68      535.52      6.78 o 
   3   4   5      502.67      505.77      7.13 o 
   4   4   5      751.58      731.27     10.43 o 
   5   4   5      860.33      866.64     16.42 o 
   6   4   5       11.43       17.17      2.60 o 
   7   4   5       88.97      107.14      5.52 o 
   8   4   5       36.95       20.05      2.71 o 
   9   4   5      552.16      500.62     12.16 o 
  10   4   5      272.48      281.23      9.40 o 
  11   4   5      215.06      210.63      8.29 o 
  12   4   5        1.52       -1.12      2.56 o 
  13   4   5        0.22        0.34      3.76 o 
  14   4   5      437.80      460.83     16.81 o 
  15   4   5        2.15       -0.26      4.63 o 
  16   4   5       73.20       89.98     14.46 o 
 -21   5   5       34.67       35.48      4.28 o 
 -20   5   5      180.74      184.56      8.63 o 
 -19   5   5        1.78        4.42      3.13 o 
 -18   5   5       67.56       60.92      6.23 o 
 -17   5   5        2.73        1.46      2.75 o 
 -16   5   5      320.56      327.30     10.41 o 
 -15   5   5      507.70      448.47     11.79 o 
 -14   5   5       16.63       11.31      2.68 o 
 -13   5   5      571.29      561.55     11.90 o 
 -12   5   5       13.95       16.15      3.04 o 
 -11   5   5       17.70       11.62      2.06 o 
 -10   5   5      843.87      834.42     12.05 o 
  -9   5   5      328.25      319.66      5.95 o 
  -8   5   5        0.09       -0.88      1.01 o 
  -7   5   5      395.59      395.72      5.36 o 
  -6   5   5      313.98      300.14      5.17 o 
  -5   5   5      280.69      240.18      4.89 o 
  -4   5   5     2242.11     2238.77     18.38 o 
  -3   5   5       34.12       41.30      2.30 o 
  -2   5   5      739.57      786.35      7.94 o 
  -1   5   5     4838.82     5013.99     30.50 o 
   0   5   5        0.07        5.33      1.20 o 
   1   5   5      360.06      349.13      4.87 o 
   2   5   5      141.92      131.83      3.86 o 
   3   5   5        2.18        4.74      1.54 o 
   4   5   5       12.06       18.88      3.13 o 
   5   5   5      550.67      571.50     10.20 o 
   6   5   5        2.60        2.84      2.45 o 
   7   5   5      218.55      215.58      6.85 o 
   8   5   5      317.00      264.67      6.62 o 
   9   5   5        9.86       10.28      2.09 o 
  10   5   5      122.83       96.61      6.04 o 
  11   5   5        2.10       -1.96      2.91 o 
  12   5   5        2.71       -1.14      3.13 o 
  13   5   5       67.61       84.32      9.27 o 
  14   5   5       13.16       -1.12      4.57 o 
  15   5   5        2.99       -4.92      5.06 o 
  16   5   5       23.80       13.31      6.85 o 
 -21   6   5       37.04       15.38      5.11 o 
 -20   6   5        0.69        1.55      3.13 o 
 -19   6   5      437.71      448.87     12.74 o 
 -18   6   5       45.44       42.69      5.13 o 
 -17   6   5        7.16        3.13      2.99 o 
 -16   6   5        1.34        1.77      2.69 o 
 -15   6   5      472.12      423.56     11.69 o 
 -14   6   5        0.13       -2.11      2.11 o 
 -13   6   5      322.67      331.58     10.03 o 
 -12   6   5       51.70       65.08      3.52 o 
 -11   6   5     1124.97     1099.23     14.74 o 
 -10   6   5      222.59      208.89      5.97 o 
  -9   6   5       41.23       42.05      2.72 o 
  -8   6   5       45.06       56.07      2.82 o 
  -7   6   5        0.40        0.79      1.22 o 
  -6   6   5        6.53        7.92      1.49 o 
  -5   6   5      585.29      560.59      7.19 o 
  -4   6   5      135.73      131.46      3.56 o 
  -3   6   5      271.42      276.52      4.87 o 
  -2   6   5        4.77        5.55      1.25 o 
  -1   6   5      726.54      741.89      7.79 o 
   0   6   5       71.80       52.75      2.59 o 
   1   6   5       90.62      100.31      3.90 o 
   2   6   5       34.03       21.84      2.53 o 
   3   6   5      483.81      466.97      7.57 o 
   4   6   5       23.03       26.98      3.00 o 
   5   6   5       27.56       29.53      3.33 o 
   6   6   5      119.50      146.56      6.04 o 
   7   6   5      568.09      537.82     10.78 o 
   8   6   5      119.90       94.47      6.28 o 
   9   6   5       19.70       16.00      2.45 o 
  10   6   5       34.85       26.05      4.28 o 
  11   6   5      215.01      203.79     10.10 o 
  12   6   5        3.91        0.98      3.41 o 
  13   6   5        3.68        1.94      3.62 o 
  14   6   5       42.59       39.38      6.09 o 
  15   6   5        2.26        1.58      5.58 o 
  16   6   5        9.91        2.82      6.25 o 
 -20   7   5        0.01        2.79      3.50 o 
 -19   7   5      249.18      241.53     10.00 o 
 -18   7   5        3.50        5.95      3.41 o 
 -17   7   5       26.76       30.81      4.53 o 
 -16   7   5       53.81       50.39      5.20 o 
 -15   7   5      157.36      152.29      8.81 o 
 -14   7   5       15.55       11.48      3.39 o 
 -13   7   5      321.11      297.12     10.41 o 
 -12   7   5      171.72      174.02      7.72 o 
 -11   7   5      347.45      354.07      8.49 o 
 -10   7   5      920.66      908.62     13.28 o 
  -9   7   5      630.86      642.86      9.68 o 
  -8   7   5      312.05      310.57      7.04 o 
  -7   7   5       38.13       47.04      2.68 o 
  -6   7   5      876.69      890.97     10.74 o 
  -5   7   5      287.52      327.08      5.54 o 
  -4   7   5       83.86       74.01      3.00 o 
  -3   7   5      280.68      272.58      4.76 o 
  -2   7   5      165.47      188.36      3.87 o 
  -1   7   5      288.30      271.70      6.39 o 
   0   7   5        3.81        3.96      1.56 o 
   1   7   5        0.01        1.06      1.58 o 
   2   7   5      223.89      199.12      5.53 o 
   3   7   5        0.96        2.36      1.79 o 
   4   7   5      501.65      486.94      8.39 o 
   5   7   5      309.68      298.56     11.58 o 
   6   7   5       29.79       18.31      3.49 o 
   7   7   5      445.37      404.40     10.29 o 
   8   7   5      419.26      370.91      9.86 o 
   9   7   5      154.79      125.12      7.95 o 
  10   7   5        0.74       -0.07      2.09 o 
  11   7   5      101.11      102.28      7.35 o 
  12   7   5       21.41       19.77      4.40 o 
  13   7   5       39.13       30.70      5.40 o 
  14   7   5        2.41       -3.36      3.78 o 
  15   7   5       30.58       16.80      4.52 o 
 -20   8   5      104.60      119.56      8.92 o 
 -19   8   5       78.38       62.16      6.07 o 
 -18   8   5      135.48      123.97      7.90 o 
 -17   8   5      103.79      102.52     10.51 o 
 -16   8   5        0.22       -0.04      2.89 o 
 -15   8   5      133.57      126.68      7.51 o 
 -14   8   5        0.21        0.84      2.62 o 
 -13   8   5       43.06       23.45      3.58 o 
 -12   8   5        6.12        5.58      2.42 o 
 -11   8   5      176.54      165.87      8.06 o 
 -10   8   5      909.68      958.46     15.09 o 
  -9   8   5      153.70      162.28      5.71 o 
  -8   8   5        0.18       -0.10      1.47 o 
  -7   8   5       25.71       20.52      2.14 o 
  -6   8   5      309.41      303.11      6.94 o 
  -5   8   5        7.58        7.98      1.68 o 
  -4   8   5        5.69        9.99      1.62 o 
  -3   8   5       29.92       24.70      2.09 o 
  -2   8   5       41.13       33.27      2.41 o 
  -1   8   5      132.31       98.28      3.81 o 
   0   8   5       20.13       26.50      2.69 o 
   1   8   5      336.76      338.80      6.54 o 
   2   8   5     1437.20     1366.25     18.66 o 
   3   8   5     1406.66     1337.03     17.16 o 
   4   8   5      253.58      261.95      6.98 o 
   5   8   5       53.69       69.01      4.56 o 
   6   8   5      161.56      153.95      6.33 o 
   7   8   5      659.07      620.31     13.29 o 
   8   8   5      110.37      119.40      6.52 o 
   9   8   5       34.19       33.60      4.17 o 
  10   8   5      249.29      255.26      9.91 o 
  11   8   5      325.48      320.74     11.85 o 
  12   8   5       30.13       39.28      6.07 o 
  13   8   5      274.85      252.99     12.71 o 
  14   8   5       17.06        9.93      5.07 o 
  15   8   5       21.29       15.95      5.58 o 
 -19   9   5       24.49       18.93      4.52 o 
 -18   9   5       90.97       95.31      7.42 o 
 -17   9   5        0.22       -0.08      3.18 o 
 -16   9   5      283.80      299.08     11.27 o 
 -15   9   5       75.74       65.34      5.99 o 
 -14   9   5      114.00      118.68      7.54 o 
 -13   9   5        6.40        6.72      2.30 o 
 -12   9   5       40.67       35.57      3.67 o 
 -11   9   5       70.39       66.75      5.13 o 
 -10   9   5      174.32      179.97      6.79 o 
  -9   9   5      149.69      159.03      5.49 o 
  -8   9   5       60.82       59.61      3.81 o 
  -7   9   5      129.80      139.22      5.25 o 
  -6   9   5       10.96       10.52      2.59 o 
  -5   9   5      300.46      283.55      5.58 o 
  -4   9   5     1406.60     1392.23     15.89 o 
  -3   9   5       18.01       12.04      2.57 o 
  -2   9   5      127.63      119.90      4.75 o 
  -1   9   5     2423.61     2432.79     22.51 o 
   0   9   5       53.89       45.09      3.39 o 
   1   9   5     1530.68     1467.57     16.61 o 
   2   9   5       14.25       13.72      2.52 o 
   3   9   5      373.94      354.00      8.21 o 
   4   9   5      215.51      182.85      7.78 o 
   5   9   5      467.02      492.51      9.01 o 
   6   9   5       16.62       10.27      3.36 o 
   7   9   5      315.42      315.00      9.96 o 
   8   9   5      260.05      236.68      8.92 o 
   9   9   5      287.13      300.60     11.66 o 
  10   9   5       37.42       27.54      4.09 o 
  11   9   5       30.25       21.78      6.28 o 
  12   9   5        3.13       -3.70      3.70 o 
  13   9   5      241.33      250.06     13.28 o 
  14   9   5       23.47       13.80      5.51 o 
 -19  10   5       90.90       87.69      8.86 o 
 -18  10   5        8.99        5.78      4.35 o 
 -17  10   5       78.72       70.99      7.41 o 
 -16  10   5       68.20       65.36      6.37 o 
 -15  10   5      184.81      184.73     11.69 o 
 -14  10   5       27.23       21.05      4.07 o 
 -13  10   5      168.74      154.75      6.47 o 
 -12  10   5      336.22      329.00      9.02 o 
 -11  10   5     1143.23     1146.35     17.88 o 
 -10  10   5      280.23      312.11      9.17 o 
  -9  10   5      666.01      676.17     11.44 o 
  -8  10   5       67.08       59.42      4.06 o 
  -7  10   5      154.14      149.80      5.42 o 
  -6  10   5        9.88        5.58      2.01 o 
  -5  10   5      303.37      317.33      6.93 o 
  -4  10   5     1146.73     1158.37     14.07 o 
  -3  10   5      645.49      607.12      9.20 o 
  -2  10   5      596.41      600.03     10.44 o 
  -1  10   5      154.57      152.53      5.25 o 
   0  10   5      202.74      197.22      6.57 o 
   1  10   5      700.22      658.74     12.66 o 
   2  10   5      153.46      162.99      7.54 o 
   3  10   5      447.21      425.94      9.24 o 
   4  10   5        0.15       -0.56      2.20 o 
   5  10   5       15.60        9.94      2.61 o 
   6  10   5      210.28      204.40      7.77 o 
   7  10   5      218.12      184.18      7.59 o 
   8  10   5      268.07      258.94      9.65 o 
   9  10   5       34.47       38.17      5.03 o 
  10  10   5      111.81      117.61      7.07 o 
  11  10   5        1.85       -0.74      3.45 o 
  12  10   5        8.85        8.96      5.27 o 
  13  10   5       21.01       20.20      6.08 o 
  14  10   5       98.67      107.04     10.35 o 
 -18  11   5       13.55       13.42      4.84 o 
 -17  11   5        1.09        1.79      3.97 o 
 -16  11   5        0.58        4.05      3.65 o 
 -15  11   5       26.09       24.61      4.81 o 
 -14  11   5       91.91       82.12      7.04 o 
 -13  11   5       64.27       52.49      4.39 o 
 -12  11   5       30.98       26.72      3.68 o 
 -11  11   5      162.98      179.46      8.50 o 
 -10  11   5       51.98       41.59      4.20 o 
  -9  11   5      277.62      279.33      8.46 o 
  -8  11   5      172.34      161.65      6.74 o 
  -7  11   5       50.47       53.07      3.97 o 
  -6  11   5       63.77       60.42      3.99 o 
  -5  11   5      507.03      534.28      9.59 o 
  -4  11   5      869.00      873.88     12.69 o 
  -3  11   5        5.39        2.05      2.09 o 
  -2  11   5       21.11       14.49      2.29 o 
  -1  11   5      122.18      121.51      5.45 o 
   0  11   5      964.03      987.98     14.94 o 
   1  11   5     1057.84     1071.94     14.37 o 
   2  11   5      251.48      229.85      8.88 o 
   3  11   5        7.25        8.11      2.85 o 
   4  11   5       49.30       54.88      4.29 o 
   5  11   5       69.28       68.83      4.45 o 
   6  11   5      312.38      297.10      9.39 o 
   7  11   5      191.56      174.08      7.77 o 
   8  11   5       19.49       19.44      4.25 o 
   9  11   5      167.57      213.09      9.34 o 
  10  11   5        1.37       -0.22      3.42 o 
  11  11   5        0.13        0.63      4.63 o 
  12  11   5       87.27       73.54      9.13 o 
  13  11   5        3.27        5.27      6.33 o 
 -17  12   5        1.06        2.77      4.10 o 
 -16  12   5       97.17       97.93      8.63 o 
 -15  12   5        6.88       11.99      4.70 o 
 -14  12   5        0.57       -0.42      3.47 o 
 -13  12   5        1.71        2.90      2.77 o 
 -12  12   5      153.96      146.18      7.47 o 
 -11  12   5       11.17        9.21      2.95 o 
 -10  12   5       40.57       44.88      7.07 o 
  -9  12   5       25.78       25.87      4.21 o 
  -8  12   5        0.71       -2.04      2.04 o 
  -7  12   5      172.10      167.96      6.88 o 
  -6  12   5      131.73      149.57      5.95 o 
  -5  12   5        4.82        5.33      2.37 o 
  -4  12   5       46.23       41.99      3.71 o 
  -3  12   5       47.22       45.74      5.32 o 
  -2  12   5        0.26        2.14      2.50 o 
  -1  12   5        3.89       -0.91      2.40 o 
   0  12   5      247.82      241.95      8.01 o 
   1  12   5      368.95      372.22     11.12 o 
   2  12   5      266.53      274.14      8.26 o 
   3  12   5      125.47      142.72      6.75 o 
   4  12   5       30.90       27.69      3.80 o 
   5  12   5      279.19      273.67      8.21 o 
   6  12   5       82.20       67.52      5.55 o 
   7  12   5        3.25        0.01      2.92 o 
   8  12   5        0.04       -1.98      3.24 o 
   9  12   5        0.17       -0.79      3.71 o 
  10  12   5       16.67       12.56      5.11 o 
  11  12   5        6.84        0.55      4.07 o 
  12  12   5       27.28       20.13      4.69 o 
 -16  13   5       37.35       29.73      5.83 o 
 -15  13   5        1.22        3.84      4.04 o 
 -14  13   5       38.68       33.99      5.94 o 
 -13  13   5       61.01       55.30      5.82 o 
 -12  13   5      455.59      456.71     13.04 o 
 -11  13   5       11.62       13.86      3.98 o 
 -10  13   5        0.07        6.17      3.02 o 
  -9  13   5       47.02       52.59      5.07 o 
  -8  13   5       94.17      100.02      5.95 o 
  -7  13   5       76.75       68.98      5.08 o 
  -6  13   5       57.52       55.50      4.48 o 
  -5  13   5      203.67      217.98      7.37 o 
  -4  13   5      361.34      353.67      9.19 o 
  -3  13   5      142.84      139.44      6.32 o 
  -2  13   5        1.11        0.81      2.76 o 
  -1  13   5       44.05       43.25      4.93 o 
   0  13   5       29.18       24.54      4.09 o 
   1  13   5      277.70      277.05     11.59 o 
   2  13   5        6.50        7.01      3.17 o 
   3  13   5        4.56       10.01      3.38 o 
   4  13   5       23.04       19.18      3.63 o 
   5  13   5      205.93      223.43      7.92 o 
   6  13   5       77.82       78.58      4.72 o 
   7  13   5       80.67       57.04      5.98 o 
   8  13   5       96.79       92.19      7.55 o 
   9  13   5        2.95        4.80      4.56 o 
  10  13   5       39.08       46.72      6.99 o 
  11  13   5      105.22      117.50      9.00 o 
 -15  14   5      102.22      101.66     12.47 o 
 -14  14   5        9.59        8.74      5.96 o 
 -13  14   5       22.87       21.09      5.15 o 
 -12  14   5      324.31      335.34     14.30 o 
 -11  14   5      243.02      257.42     12.29 o 
 -10  14   5        6.63        7.97      4.06 o 
  -9  14   5        0.06        0.17      3.30 o 
  -8  14   5       72.94       66.75      5.17 o 
  -7  14   5       35.12       26.69      4.78 o 
  -6  14   5       31.38       24.46      3.97 o 
  -5  14   5       11.40        4.77      3.12 o 
  -4  14   5       84.48       89.17      6.46 o 
  -3  14   5        2.15       -0.48      3.09 o 
  -2  14   5        9.63        9.28      3.35 o 
  -1  14   5      276.32      264.33     11.20 o 
   0  14   5       30.34       32.23      4.75 o 
   1  14   5        6.12        9.60      3.81 o 
   2  14   5       60.00       54.83      5.36 o 
   3  14   5       70.79       62.38      5.68 o 
   4  14   5       47.84       53.48      5.28 o 
   5  14   5       14.66        7.74      3.46 o 
   6  14   5      119.05      105.06      6.41 o 
   7  14   5       10.69        7.41      4.74 o 
   8  14   5       30.70       27.74      6.15 o 
   9  14   5       10.03       13.72      5.58 o 
  10  14   5      248.46      280.68     13.37 o 
 -14  15   5        0.09        1.78      5.51 o 
 -13  15   5        0.05        5.77      4.67 o 
 -12  15   5      105.00      116.60     10.03 o 
 -11  15   5       15.12       12.57      7.50 o 
 -10  15   5       68.56       69.42      8.51 o 
  -9  15   5      209.14      235.28     15.53 o 
  -8  15   5        5.00        6.60      4.62 o 
  -7  15   5        6.45        6.87      3.46 o 
  -6  15   5        2.94        2.83      3.49 o 
  -5  15   5       85.09       90.35      6.42 o 
  -4  15   5        7.01       11.16      4.09 o 
  -3  15   5        0.09        1.02      3.48 o 
  -2  15   5       18.95        9.75      3.96 o 
  -1  15   5      146.92      130.15      7.92 o 
   0  15   5      513.97      528.63     14.12 o 
   1  15   5       86.34      121.56      8.23 o 
   2  15   5      197.95      215.58     10.89 o 
   3  15   5       26.33       24.47      5.19 o 
   4  15   5       10.91       22.84      8.60 o 
   5  15   5       13.85       13.94      5.77 o 
   6  15   5      277.04      291.49     12.46 o 
   7  15   5       98.88      101.73      9.29 o 
   8  15   5        6.83        8.74      5.39 o 
   9  15   5      154.25      163.95     13.48 o 
 -12  16   5       27.42       37.81      8.11 o 
 -11  16   5        2.08        3.08      5.85 o 
 -10  16   5       12.06       28.95      9.22 o 
  -9  16   5        7.82       12.33      8.40 o 
  -8  16   5        4.20       12.88      7.98 o 
  -7  16   5      132.13      169.25     11.96 o 
  -6  16   5      143.27      147.47      9.59 o 
  -5  16   5      101.07       93.09      9.13 o 
  -4  16   5        1.67        9.09      5.28 o 
  -3  16   5       45.59       37.42      6.20 o 
  -2  16   5       78.82       85.56      8.55 o 
  -1  16   5       65.14       73.08      7.16 o 
   0  16   5       70.10       88.17      8.81 o 
   1  16   5       10.32       11.61      4.22 o 
   2  16   5       13.17       18.16      6.28 o 
   3  16   5        1.58        7.39      5.50 o 
   4  16   5      187.31      192.96     15.25 o 
   5  16   5        1.17        4.11      5.57 o 
   6  16   5        2.96        0.97      4.66 o 
   7  16   5      124.20      157.01     16.53 o 
 -10  17   5        1.01        7.74      8.05 o 
  -9  17   5       52.21       63.16     12.28 o 
  -8  17   5        1.76        2.50      7.20 o 
  -7  17   5        2.98       -5.45      7.33 o 
  -6  17   5       11.16       11.94      7.13 o 
  -5  17   5      336.19      353.84     17.31 o 
  -4  17   5       35.47       44.45      8.59 o 
  -3  17   5        7.58       11.20      5.56 o 
  -2  17   5        0.41       10.81      6.72 o 
  -1  17   5       73.92       69.95     13.09 o 
   0  17   5        2.79        5.49      5.44 o 
   1  17   5       92.67       89.42     10.19 o 
   2  17   5       13.36       14.33     10.28 o 
   3  17   5        0.48        3.19      5.34 o 
   4  17   5        5.84        5.74     11.23 o 
   5  17   5        4.41       -0.64      5.76 o 
  -7  18   5        8.15        9.28     12.65 o 
  -6  18   5        9.03       -1.18      9.64 o 
  -5  18   5        0.00        5.53      7.19 o 
  -4  18   5        2.31        3.77      6.56 o 
  -3  18   5       14.06       11.63      7.04 o 
  -2  18   5        4.36        0.84      7.10 o 
  -1  18   5      327.50      387.82     19.94 o 
   0  18   5       32.28       27.59      7.44 o 
   1  18   5       20.13       32.00      9.53 o 
   2  18   5       49.52       48.53      8.69 o 
 -22   0   6       26.98       27.35      6.29 o 
 -21   0   6     1241.69     1312.33     31.35 o 
 -20   0   6      176.97      161.33     12.65 o 
 -19   0   6      400.61      431.03     16.65 o 
 -18   0   6      552.90      530.41     20.83 o 
 -17   0   6      134.00      140.78     17.25 o 
 -16   0   6        2.43        2.07      3.32 o 
 -15   0   6      912.31     1000.04     24.70 o 
 -14   0   6      616.89      598.65     17.84 o 
 -13   0   6      399.19      433.36     14.72 o 
 -12   0   6      137.48      108.47      8.11 o 
 -11   0   6      513.47      530.76     12.18 o 
 -10   0   6     3414.83     3085.49     42.18 o 
  -9   0   6     8766.20     8508.05     90.46 o 
  -8   0   6      949.06     1120.76     14.60 o 
  -7   0   6      418.54      468.55      9.97 o 
  -6   0   6      115.19      105.33      4.38 o 
  -5   0   6      460.22      507.63     10.73 o 
  -4   0   6     1161.39     1148.07     15.34 o 
  -3   0   6       68.27       58.42      3.57 o 
  -2   0   6        6.87       -0.10      1.52 o 
  -1   0   6        9.50        2.98      1.48 o 
   0   0   6     3763.04     3804.25     38.89 o 
   1   0   6      125.94       94.23      5.24 o 
   2   0   6        1.07       -2.75      2.75 o 
   3   0   6      129.00      137.55      6.83 o 
   4   0   6       72.69       89.80      8.08 o 
   5   0   6     1093.95     1152.54     29.41 o 
   6   0   6     1196.33     1207.08     28.31 o 
   7   0   6       10.76       10.91      4.70 o 
   8   0   6       36.43       41.56      9.56 o 
   9   0   6     2491.59     2196.36     42.90 o 
  10   0   6      588.37      542.57     27.00 o 
  11   0   6       13.41       22.26     12.87 o 
  12   0   6      150.75      179.90     15.26 o 
  13   0   6       71.27       77.60     15.50 o 
  14   0   6      105.11       90.04     24.80 o 
  15   0   6      104.72       76.93     10.14 o 
  16   0   6       52.55       79.36     16.14 o 
 -22   1   6      337.43      415.89     15.39 o 
 -21   1   6      157.23      182.35      8.55 o 
 -20   1   6      206.44      206.85      8.74 o 
 -19   1   6        7.69        3.47      2.93 o 
 -18   1   6      190.03      179.99      8.09 o 
 -17   1   6       62.91       57.69      4.97 o 
 -16   1   6       96.10       88.98      5.85 o 
 -15   1   6       19.09       16.76      3.17 o 
 -14   1   6        3.44        1.34      2.17 o 
 -13   1   6      435.39      471.82     11.21 o 
 -12   1   6      450.72      422.81     10.05 o 
 -11   1   6      301.78      301.15      6.47 o 
 -10   1   6      136.64      131.81      4.60 o 
  -9   1   6      270.10      256.40      5.47 o 
  -8   1   6       37.00       43.43      2.08 o 
  -7   1   6     1581.87     1561.63     13.79 o 
  -6   1   6        2.90       -0.06      1.15 o 
  -5   1   6      529.42      496.03      6.41 o 
  -4   1   6      213.11      155.20      3.64 o 
  -3   1   6        6.86       20.58      2.25 o 
  -2   1   6     3180.65     3304.24     23.70 o 
  -1   1   6      547.49      559.66      6.51 o 
   0   1   6        1.80       -0.41      1.27 o 
   1   1   6      759.14      657.68      7.93 o 
   2   1   6     4679.27     4523.97     40.93 o 
   3   1   6       17.23       23.56      2.49 o 
   4   1   6       11.88       17.03      3.28 o 
   5   1   6      504.37      486.01     11.03 o 
   6   1   6       27.81       29.30      3.44 o 
   7   1   6      384.01      396.14     10.14 o 
   8   1   6       54.00       69.85      4.96 o 
   9   1   6        1.06       -0.43      1.95 o 
  10   1   6        0.85       -2.75      2.75 o 
  11   1   6       77.49       72.27      8.26 o 
  12   1   6       10.05        4.44      5.38 o 
  13   1   6       60.71       55.43      8.27 o 
  14   1   6      322.11      365.33     15.79 o 
  15   1   6        0.88        4.75      4.55 o 
  16   1   6        4.49       -3.13      3.66 o 
 -21   2   6       54.94       55.75      5.77 o 
 -20   2   6      207.93      230.23     10.68 o 
 -19   2   6       50.69       48.33      5.22 o 
 -18   2   6       66.16       63.07      5.83 o 
 -17   2   6      330.77      320.04      9.99 o 
 -16   2   6      265.05      248.35      8.81 o 
 -15   2   6        1.40        1.98      2.35 o 
 -14   2   6       41.21       33.29      4.23 o 
 -13   2   6      686.82      682.84     13.48 o 
 -12   2   6       65.79       61.17      3.47 o 
 -11   2   6      513.01      483.24      8.22 o 
 -10   2   6       86.67       78.33      3.27 o 
  -9   2   6      251.00      251.67      5.99 o 
  -8   2   6      749.14      742.36      9.40 o 
  -7   2   6        6.67        4.76      1.22 o 
  -6   2   6      689.97      737.14      8.51 o 
  -5   2   6        9.32        6.28      1.37 o 
  -4   2   6        0.38       -0.64      1.16 o 
  -3   2   6      355.51      402.67      5.98 o 
  -2   2   6      247.23      284.22      4.63 o 
  -1   2   6      617.43      637.03      7.35 o 
   0   2   6       21.84       21.93      1.96 o 
   1   2   6      214.86      182.67      3.52 o 
   2   2   6      532.68      547.46      8.25 o 
   3   2   6      461.59      458.47      7.83 o 
   4   2   6      211.34      197.52      7.98 o 
   5   2   6       53.05       46.38      4.87 o 
   6   2   6      180.93      199.48      7.34 o 
   7   2   6      274.77      274.29      7.49 o 
   8   2   6      212.21      178.02      7.32 o 
   9   2   6      117.92      133.98      7.82 o 
  10   2   6       45.82       44.38      6.37 o 
  11   2   6      162.09      151.15      9.03 o 
  12   2   6        0.21       -0.71      4.67 o 
  13   2   6      290.97      323.00     13.06 o 
  14   2   6        0.29       -0.55      4.45 o 
  15   2   6       48.60       46.76      7.59 o 
  16   2   6       73.44       80.32      9.00 o 
 -21   3   6      138.66      156.41      8.45 o 
 -20   3   6      104.61      113.08      7.47 o 
 -19   3   6       17.03       13.68      3.76 o 
 -18   3   6       11.30       10.70      3.15 o 
 -17   3   6       70.21       74.80      5.63 o 
 -16   3   6       36.28       28.25      3.89 o 
 -15   3   6      432.56      414.39     10.76 o 
 -14   3   6      503.51      553.83     12.30 o 
 -13   3   6      150.12      140.83      6.58 o 
 -12   3   6      332.47      350.06     10.62 o 
 -11   3   6      766.43      707.86     12.07 o 
 -10   3   6     1044.39     1017.67     12.08 o 
  -9   3   6      354.66      358.19      6.59 o 
  -8   3   6      686.31      664.76      9.23 o 
  -7   3   6      257.32      287.16      4.78 o 
  -6   3   6      785.91      766.99      9.33 o 
  -5   3   6      308.36      312.69      5.59 o 
  -4   3   6      291.51      280.26      5.28 o 
  -3   3   6      429.06      491.82      6.77 o 
  -2   3   6      460.96      439.71      5.92 o 
  -1   3   6        1.20        2.18      1.22 o 
   0   3   6        0.01        0.68      1.40 o 
   1   3   6        3.01        1.03      1.29 o 
   2   3   6      636.04      660.50      8.03 o 
   3   3   6      328.91      292.03      6.63 o 
   4   3   6      105.02       78.07      4.43 o 
   5   3   6      791.84      689.57     14.55 o 
   6   3   6      929.53      885.38     15.70 o 
   7   3   6      109.68       99.52      5.80 o 
   8   3   6      667.60      575.84     11.02 o 
   9   3   6      188.81      191.46      7.23 o 
  10   3   6        3.44        2.39      3.48 o 
  11   3   6       88.56       87.10      5.93 o 
  12   3   6      148.39      140.21      9.32 o 
  13   3   6       72.90       58.01      9.92 o 
  14   3   6        0.85       -0.57      4.84 o 
  15   3   6       68.12       52.23     16.68 o 
 -21   4   6       87.72       91.00      7.05 o 
 -20   4   6       16.37        9.45      3.78 o 
 -19   4   6       21.47       17.86      3.99 o 
 -18   4   6        3.26        4.03      3.15 o 
 -17   4   6       72.12       68.40      6.75 o 
 -16   4   6      629.39      612.95     13.67 o 
 -15   4   6      242.53      276.16      9.14 o 
 -14   4   6      290.95      274.70      8.84 o 
 -13   4   6       18.74       13.85      2.94 o 
 -12   4   6      869.89      862.52     13.52 o 
 -11   4   6      416.06      410.62      7.50 o 
 -10   4   6     3900.31     3803.73     34.05 o 
  -9   4   6     2432.00     2279.85     21.66 o 
  -8   4   6       89.16       75.04      3.34 o 
  -7   4   6      173.34      176.96      4.78 o 
  -6   4   6       25.66       30.99      2.37 o 
  -5   4   6        1.51        2.78      1.40 o 
  -4   4   6       44.00       61.75      2.86 o 
  -3   4   6       48.90       45.22      2.68 o 
  -2   4   6        2.02        0.59      1.06 o 
  -1   4   6      289.08      311.80      4.71 o 
   0   4   6      187.03      196.10      4.36 o 
   1   4   6     1261.09     1213.92     12.15 o 
   2   4   6      139.60      143.24      4.39 o 
   3   4   6      199.15      186.18      5.96 o 
   4   4   6      119.93      112.92      5.34 o 
   5   4   6       26.46       32.52      4.54 o 
   6   4   6      113.83       85.46      5.64 o 
   7   4   6      303.61      268.74      8.81 o 
   8   4   6      229.86      238.73      8.33 o 
   9   4   6     1863.43     1739.15     22.47 o 
  10   4   6      344.66      316.76     10.52 o 
  11   4   6        0.68       -2.79      2.79 o 
  12   4   6      319.67      332.30     10.50 o 
  13   4   6        3.70        6.74      5.41 o 
  14   4   6        0.63       -2.99      4.55 o 
  15   4   6       11.45        0.13      5.69 o 
 -21   5   6      141.34      172.48      9.02 o 
 -20   5   6      382.96      424.99     13.08 o 
 -19   5   6        4.89        3.54      3.40 o 
 -18   5   6       23.79       20.43      4.09 o 
 -17   5   6       82.15       87.34      6.69 o 
 -16   5   6      925.76      938.30     18.85 o 
 -15   5   6      300.25      315.81     10.62 o 
 -14   5   6        1.43        2.76      2.43 o 
 -13   5   6      639.34      628.83     11.95 o 
 -12   5   6      393.05      367.92      8.44 o 
 -11   5   6      386.79      372.38      6.80 o 
 -10   5   6     1478.16     1476.77     16.77 o 
  -9   5   6      165.49      153.71      5.48 o 
  -8   5   6      146.79      133.21      4.27 o 
  -7   5   6     1579.65     1508.41     16.11 o 
  -6   5   6      271.58      233.08      4.73 o 
  -5   5   6       15.46       11.76      2.02 o 
  -4   5   6      509.83      439.12      6.46 o 
  -3   5   6      140.55      119.48      4.79 o 
  -2   5   6     1551.98     1670.61     14.58 o 
  -1   5   6      402.16      409.38      8.74 o 
   0   5   6      194.66      192.08      6.84 o 
   1   5   6     1517.06     1323.33     13.36 o 
   2   5   6     1801.96     1732.26     19.18 o 
   3   5   6      273.53      285.60      6.32 o 
   4   5   6      361.51      360.73      8.94 o 
   5   5   6      251.64      213.66      7.72 o 
   6   5   6      227.07      194.14      7.80 o 
   7   5   6      274.16      296.90      9.80 o 
   8   5   6      153.66      126.84      6.60 o 
   9   5   6       18.39       23.38      3.43 o 
  10   5   6      150.60      145.06      7.96 o 
  11   5   6      253.24      271.29     14.99 o 
  12   5   6        0.03       -1.78      3.31 o 
  13   5   6      190.42      191.25      9.26 o 
  14   5   6        1.61        1.66      5.41 o 
  15   5   6        3.48        1.92      6.27 o 
 -21   6   6       68.54       75.00     13.71 o 
 -20   6   6       19.18       24.39      4.86 o 
 -19   6   6       67.55       82.00      6.72 o 
 -18   6   6      288.80      328.66     12.27 o 
 -17   6   6        7.44       10.31      3.48 o 
 -16   6   6      203.43      188.15     12.06 o 
 -15   6   6      149.05      158.02     11.36 o 
 -14   6   6        2.61        3.01      2.71 o 
 -13   6   6        0.46        1.35      1.93 o 
 -12   6   6       68.16       62.70      4.24 o 
 -11   6   6      429.02      402.41      7.18 o 
 -10   6   6      118.81      125.90      4.57 o 
  -9   6   6       14.30       12.57      1.97 o 
  -8   6   6      546.74      507.37      8.41 o 
  -7   6   6       49.02       52.18      2.96 o 
  -6   6   6      135.48      138.76      4.06 o 
  -5   6   6       57.70       65.39      3.05 o 
  -4   6   6      264.18      276.70      5.40 o 
  -3   6   6       45.07       62.11      3.35 o 
  -2   6   6        0.99        4.23      1.48 o 
  -1   6   6      852.93      813.85     11.54 o 
   0   6   6      363.18      376.62      6.83 o 
   1   6   6     1158.42     1181.73     13.64 o 
   2   6   6      744.76      635.90     10.30 o 
   3   6   6      183.57      190.15      7.46 o 
   4   6   6      397.32      386.73      9.52 o 
   5   6   6       12.10       16.28      3.10 o 
   6   6   6      315.86      323.24      8.84 o 
   7   6   6        6.00       11.84      2.97 o 
   8   6   6        0.02        1.92      2.39 o 
   9   6   6      251.86      234.07      8.05 o 
  10   6   6      134.80      129.02      8.47 o 
  11   6   6      134.71      134.82      8.70 o 
  12   6   6        4.83       13.44      5.83 o 
  13   6   6      204.84      224.62     14.98 o 
  14   6   6       30.94       24.99      7.57 o 
  15   6   6       18.74        8.46     10.34 o 
 -20   7   6      148.98      178.35     11.46 o 
 -19   7   6       99.73      113.40      8.26 o 
 -18   7   6       45.70       40.45      5.33 o 
 -17   7   6      133.81      117.46      7.76 o 
 -16   7   6       13.18       11.42      3.72 o 
 -15   7   6       13.58       15.38      3.75 o 
 -14   7   6       21.80       22.58      4.02 o 
 -13   7   6        1.89        0.18      2.16 o 
 -12   7   6      847.61      851.40     15.23 o 
 -11   7   6     1270.92     1246.08     18.01 o 
 -10   7   6      100.83      106.17      5.53 o 
  -9   7   6     1093.69     1091.22     14.20 o 
  -8   7   6     1271.77     1187.99     15.99 o 
  -7   7   6      229.80      221.54      6.25 o 
  -6   7   6        2.64        3.25      1.64 o 
  -5   7   6     1526.27     1566.49     15.21 o 
  -4   7   6        8.70        8.07      1.64 o 
  -3   7   6       19.25       13.04      2.45 o 
  -2   7   6      230.19      235.95      5.81 o 
  -1   7   6      333.83      335.28      6.49 o 
   0   7   6       82.21       82.67      5.07 o 
   1   7   6     1296.23     1334.50     14.70 o 
   2   7   6      268.10      260.17      6.54 o 
   3   7   6      296.30      249.31      6.59 o 
   4   7   6       16.53       11.91      2.79 o 
   5   7   6      474.43      466.95      9.77 o 
   6   7   6      109.63      114.93      6.01 o 
   7   7   6       20.40       21.66      3.73 o 
   8   7   6      517.53      469.84     11.72 o 
   9   7   6      247.95      227.63      8.51 o 
  10   7   6       84.60       95.66      7.57 o 
  11   7   6      284.50      256.87     11.64 o 
  12   7   6      218.76      237.98     12.33 o 
  13   7   6       33.14       39.46      6.56 o 
  14   7   6        0.82       -3.76      4.23 o 
 -20   8   6        0.20        1.34      4.08 o 
 -19   8   6      311.91      330.21     12.38 o 
 -18   8   6        0.36        2.49      3.58 o 
 -17   8   6        7.80        4.58      3.50 o 
 -16   8   6       23.47       16.70      4.13 o 
 -15   8   6      192.23      169.53      8.91 o 
 -14   8   6       33.36       21.82      4.06 o 
 -13   8   6       52.00       47.37      4.19 o 
 -12   8   6       30.44       32.00      3.60 o 
 -11   8   6      666.86      671.70     12.71 o 
 -10   8   6        4.89        2.50      1.84 o 
  -9   8   6       36.80       31.13      3.09 o 
  -8   8   6     1067.33     1053.74     13.46 o 
  -7   8   6      341.33      343.08      7.15 o 
  -6   8   6       75.23       67.34      3.99 o 
  -5   8   6      961.82      963.58     12.04 o 
  -4   8   6       28.77       26.80      2.57 o 
  -3   8   6     1254.03     1243.50     13.51 o 
  -2   8   6       11.35        8.90      1.93 o 
  -1   8   6      463.15      448.50      7.74 o 
   0   8   6     1426.37     1320.93     15.71 o 
   1   8   6     3093.04     3063.20     27.53 o 
   2   8   6      518.89      470.58      9.42 o 
   3   8   6      202.57      184.90      6.44 o 
   4   8   6       27.64       33.43      2.92 o 
   5   8   6       45.80       35.77      3.83 o 
   6   8   6      307.24      291.29     10.99 o 
   7   8   6       88.77       88.23      6.19 o 
   8   8   6       39.19       37.33      4.95 o 
   9   8   6        1.76        4.88      3.12 o 
  10   8   6        0.54        0.11      2.73 o 
  11   8   6        0.19       -2.48      4.10 o 
  12   8   6        5.82       -0.97      4.59 o 
  13   8   6       21.79       27.35      6.22 o 
  14   8   6      226.97      239.13     14.28 o 
 -19   9   6        1.76        0.88      3.78 o 
 -18   9   6       32.98       22.60      4.89 o 
 -17   9   6        5.02        3.08      3.55 o 
 -16   9   6        6.43        1.39      3.47 o 
 -15   9   6      117.88      118.09      9.86 o 
 -14   9   6       91.56      100.83      5.83 o 
 -13   9   6       38.62       35.20      3.97 o 
 -12   9   6      239.86      228.89      7.84 o 
 -11   9   6       96.44       94.95      5.57 o 
 -10   9   6       90.94       93.85      4.65 o 
  -9   9   6      206.01      221.36      6.69 o 
  -8   9   6        9.50        9.59      2.28 o 
  -7   9   6       50.63       45.40      4.79 o 
  -6   9   6        4.41        3.96      2.00 o 
  -5   9   6      501.63      492.64      8.83 o 
  -4   9   6        0.01        0.59      1.81 o 
  -3   9   6       70.26       69.67      3.75 o 
  -2   9   6      252.31      256.54      6.48 o 
  -1   9   6      947.09      956.28     12.90 o 
   0   9   6     1305.95     1358.60     17.90 o 
   1   9   6      964.43      922.64     13.32 o 
   2   9   6      593.94      529.15     10.32 o 
   3   9   6      254.71      235.97      9.03 o 
   4   9   6       45.79       46.06      3.86 o 
   5   9   6       43.10       32.35      4.13 o 
   6   9   6        1.59        6.23      2.88 o 
   7   9   6      113.42      112.09      6.93 o 
   8   9   6      229.91      244.62      9.48 o 
   9   9   6       25.77       17.65      4.05 o 
  10   9   6       17.75       13.52      6.90 o 
  11   9   6       16.23       12.28      5.37 o 
  12   9   6      348.42      401.61     16.54 o 
  13   9   6       13.15       12.75      6.12 o 
 -18  10   6       83.23       78.74      7.43 o 
 -17  10   6       23.00       16.99      4.67 o 
 -16  10   6       17.22       17.27      4.47 o 
 -15  10   6       14.63        5.69      3.76 o 
 -14  10   6      100.26       98.39      9.26 o 
 -13  10   6       57.55       43.64      4.50 o 
 -12  10   6      270.48      271.62     10.22 o 
 -11  10   6       25.95       11.17      3.01 o 
 -10  10   6       42.77       43.67      3.64 o 
  -9  10   6      375.46      381.84      9.20 o 
  -8  10   6       51.62       55.05      4.41 o 
  -7  10   6       13.24       13.19      2.84 o 
  -6  10   6      190.39      190.36      6.37 o 
  -5  10   6      283.33      292.27      7.11 o 
  -4  10   6      266.58      241.41      7.21 o 
  -3  10   6       35.44       36.15      3.06 o 
  -2  10   6       99.71      104.35      6.70 o 
  -1  10   6      224.88      206.10      6.50 o 
   0  10   6        6.52        7.55      2.49 o 
   1  10   6      974.38      953.69     13.52 o 
   2  10   6      102.89      114.14      6.41 o 
   3  10   6      116.88       92.99      5.44 o 
   4  10   6        4.88        6.30      2.79 o 
   5  10   6       15.81       13.96      3.46 o 
   6  10   6       32.15       18.86      3.94 o 
   7  10   6       25.88       23.35      4.25 o 
   8  10   6      356.43      327.44     11.17 o 
   9  10   6        6.09        1.43      3.43 o 
  10  10   6       32.92       28.83      5.12 o 
  11  10   6      101.75      123.13      7.20 o 
  12  10   6      144.96      139.62     15.93 o 
  13  10   6       52.14       85.28     26.76 o 
 -18  11   6        4.20        1.98      4.61 o 
 -17  11   6      316.67      311.94     18.56 o 
 -16  11   6        0.45       -1.73      3.63 o 
 -15  11   6       22.10       24.52      4.82 o 
 -14  11   6       19.36       24.52      3.73 o 
 -13  11   6        4.44        2.50      3.07 o 
 -12  11   6      478.34      480.19     12.17 o 
 -11  11   6      452.16      469.33     11.97 o 
 -10  11   6       65.33       75.82      4.99 o 
  -9  11   6       57.58       42.70      5.70 o 
  -8  11   6      102.75       96.50      6.14 o 
  -7  11   6       48.73       43.52      3.93 o 
  -6  11   6      492.96      512.07     12.19 o 
  -5  11   6      265.57      269.85      8.12 o 
  -4  11   6      309.93      309.28     10.11 o 
  -3  11   6      167.57      182.72      7.78 o 
  -2  11   6      203.50      208.60      6.64 o 
  -1  11   6       90.47       72.93      5.10 o 
   0  11   6      185.58      169.13      6.07 o 
   1  11   6      218.50      204.82      6.12 o 
   2  11   6      378.46      342.70     15.05 o 
   3  11   6       35.68       38.70      4.24 o 
   4  11   6        1.94        2.61      2.73 o 
   5  11   6        0.23       -1.70      2.86 o 
   6  11   6       11.02        5.90      3.40 o 
   7  11   6       26.81       16.26      4.18 o 
   8  11   6        4.19        7.93      3.94 o 
   9  11   6        4.16        5.45      4.14 o 
  10  11   6      217.11      211.32     12.43 o 
  11  11   6      122.34      117.62      8.62 o 
  12  11   6      112.81      125.99     11.62 o 
 -17  12   6       17.97       15.39      5.42 o 
 -16  12   6      190.76      183.94     15.32 o 
 -15  12   6        6.61        8.89      4.32 o 
 -14  12   6       50.78       50.13      4.87 o 
 -13  12   6      181.42      186.85      9.55 o 
 -12  12   6      228.72      260.28     16.92 o 
 -11  12   6      198.95      228.58      9.86 o 
 -10  12   6      103.08      104.01      7.75 o 
  -9  12   6       58.31       73.86      5.13 o 
  -8  12   6      334.20      362.49     14.91 o 
  -7  12   6       21.75       13.54      3.06 o 
  -6  12   6      214.07      219.65      8.02 o 
  -5  12   6       64.47       67.23      4.53 o 
  -4  12   6        0.31        2.57      2.43 o 
  -3  12   6       38.68       30.11      5.34 o 
  -2  12   6      114.35      117.16      6.40 o 
  -1  12   6     2139.19     2152.99     28.71 o 
   0  12   6      865.71      840.66     13.64 o 
   1  12   6      512.00      505.54      9.78 o 
   2  12   6      223.21      233.52      8.29 o 
   3  12   6      316.55      324.58      9.72 o 
   4  12   6      105.12       93.93      5.82 o 
   5  12   6      189.30      174.97      6.81 o 
   6  12   6      356.48      358.06     11.26 o 
   7  12   6        1.09        1.18      3.80 o 
   8  12   6       20.62        8.12      4.83 o 
   9  12   6       48.33       40.35      6.39 o 
  10  12   6      163.79      197.25     12.07 o 
  11  12   6       68.50       71.90      7.29 o 
 -16  13   6      116.76      106.39     11.25 o 
 -15  13   6       44.43       42.85      8.21 o 
 -14  13   6       14.46       17.12      4.39 o 
 -13  13   6       11.89        5.73      4.09 o 
 -12  13   6      202.21      186.50      9.41 o 
 -11  13   6        4.07        8.83      3.81 o 
 -10  13   6       76.01       87.16      6.62 o 
  -9  13   6       30.45       23.95      3.76 o 
  -8  13   6      141.62      142.55      7.30 o 
  -7  13   6        8.80        3.93      2.94 o 
  -6  13   6       32.57       26.20      3.86 o 
  -5  13   6      145.79      132.91      7.03 o 
  -4  13   6       38.38       42.59      5.11 o 
  -3  13   6        2.99        2.42      3.17 o 
  -2  13   6      273.88      257.14      9.72 o 
  -1  13   6       13.77        9.57      3.69 o 
   0  13   6      252.62      261.15      8.74 o 
   1  13   6       22.91       24.62      3.21 o 
   2  13   6      327.86      351.66     10.88 o 
   3  13   6      226.70      260.18      9.67 o 
   4  13   6      118.61      132.40      6.95 o 
   5  13   6      173.34      180.53      7.66 o 
   6  13   6       76.37       82.93      7.55 o 
   7  13   6        5.41        7.29      4.41 o 
   8  13   6      203.87      195.37     12.92 o 
   9  13   6       59.43       57.90      7.64 o 
  10  13   6       26.70       29.50      6.34 o 
 -15  14   6        2.49        2.71      6.07 o 
 -14  14   6       14.24        6.46      4.41 o 
 -13  14   6        0.05       -2.58      4.14 o 
 -12  14   6       31.06       27.05      5.44 o 
 -11  14   6        3.85        4.36      4.10 o 
 -10  14   6       68.68       64.28      7.21 o 
  -9  14   6       16.26       14.81      3.94 o 
  -8  14   6       43.59       38.70      4.73 o 
  -7  14   6       62.77       68.76      6.30 o 
  -6  14   6       24.14       16.49      3.82 o 
  -5  14   6       14.24       12.95      3.92 o 
  -4  14   6       28.76       21.24      6.47 o 
  -3  14   6        0.08       -1.03      3.17 o 
  -2  14   6        0.01        1.98      3.86 o 
  -1  14   6        0.60        0.43      3.43 o 
   0  14   6       43.26       50.53      5.50 o 
   1  14   6      168.66      201.89     11.91 o 
   2  14   6      241.12      281.60     10.33 o 
   3  14   6       15.17       13.35      5.31 o 
   4  14   6       26.03       24.94      5.80 o 
   5  14   6       16.83       18.70      4.61 o 
   6  14   6       76.08       65.14      9.87 o 
   7  14   6       10.44       15.24      5.61 o 
   8  14   6      268.08      270.09     15.55 o 
   9  14   6        0.01       -4.39      5.20 o 
 -13  15   6       25.60       19.11      6.11 o 
 -12  15   6       84.62       85.20      9.50 o 
 -11  15   6       28.12       23.06      7.11 o 
 -10  15   6      209.73      214.42     17.93 o 
  -9  15   6       46.37       37.94      7.94 o 
  -8  15   6       35.74       34.45      6.08 o 
  -7  15   6       68.37       67.38      8.27 o 
  -6  15   6        1.79        4.36      3.96 o 
  -5  15   6        4.29        4.52      4.39 o 
  -4  15   6        4.35        4.33      4.70 o 
  -3  15   6       42.04       46.32      6.20 o 
  -2  15   6       44.87       43.25      6.77 o 
  -1  15   6      392.76      442.08     13.93 o 
   0  15   6        0.00        0.05      3.62 o 
   1  15   6        0.02        0.52      7.08 o 
   2  15   6        0.42       -1.90      4.76 o 
   3  15   6        7.96       17.72      8.78 o 
   4  15   6        1.82        0.47      5.53 o 
   5  15   6        9.19        8.25      4.97 o 
   6  15   6      228.98      206.81     17.42 o 
   7  15   6        0.04        3.63      5.69 o 
 -11  16   6        8.64        4.43      7.10 o 
 -10  16   6       37.92       23.53      8.92 o 
  -9  16   6       66.25       52.34     11.06 o 
  -8  16   6       29.14       30.44      6.99 o 
  -7  16   6       19.40       27.53      8.80 o 
  -6  16   6        2.30        5.22      8.21 o 
  -5  16   6        0.37        1.20      4.81 o 
  -4  16   6       28.58       20.19      6.23 o 
  -3  16   6       11.62       12.39      7.02 o 
  -2  16   6       61.57       60.33      9.97 o 
  -1  16   6      244.91      228.60     12.89 o 
   0  16   6      128.06      115.54      7.96 o 
   1  16   6      130.18      142.14     11.62 o 
   2  16   6      302.17      388.55     17.63 o 
   3  16   6       53.93       80.31     23.59 o 
   4  16   6       14.18       21.29      7.42 o 
   5  16   6        0.53        1.50      5.06 o 
   6  16   6        0.36        3.54     11.25 o 
  -9  17   6        8.35       10.52      8.80 o 
  -8  17   6      206.94      260.43     22.87 o 
  -7  17   6        0.10        3.77     12.08 o 
  -6  17   6       78.79       57.82      9.44 o 
  -5  17   6        7.38        9.91     10.57 o 
  -4  17   6       61.85       82.10     13.11 o 
  -3  17   6        0.81        9.76      9.71 o 
  -2  17   6        2.52       11.85      8.53 o 
  -1  17   6        1.66       18.66      6.62 o 
   0  17   6      163.10      198.12     20.42 o 
   1  17   6        1.62        5.54      6.15 o 
   2  17   6       39.96       39.91      8.02 o 
   3  17   6        1.50        0.76      6.79 o 
  -5  18   6       54.16       78.49     15.10 o 
  -4  18   6        2.29       -2.11      6.93 o 
  -3  18   6       24.98       29.66     11.82 o 
  -2  18   6       60.29       81.51     11.51 o 
  -1  18   6        0.45        9.78     13.01 o 
 -21   1   7       21.34       19.03      4.34 o 
 -20   1   7      155.91      152.85      8.70 o 
 -19   1   7       31.39       22.03      4.12 o 
 -18   1   7      174.73      170.84      8.40 o 
 -17   1   7      136.14      126.99      7.33 o 
 -16   1   7      288.47      274.70      9.71 o 
 -15   1   7       91.43       78.03      5.70 o 
 -14   1   7      175.24      172.88      9.06 o 
 -13   1   7      180.96      174.58      5.61 o 
 -12   1   7      215.41      200.83      5.68 o 
 -11   1   7       20.61       13.27      2.28 o 
 -10   1   7     5202.67     5120.42     44.14 o 
  -9   1   7        2.87        1.64      1.69 o 
  -8   1   7       39.76       42.36      3.11 o 
  -7   1   7      732.35      738.38      8.70 o 
  -6   1   7      963.98     1041.79     10.82 o 
  -5   1   7       46.52       37.38      2.49 o 
  -4   1   7        6.63        3.36      1.53 o 
  -3   1   7        8.08        7.72      1.61 o 
  -2   1   7        8.71       16.91      2.20 o 
  -1   1   7      231.87      220.88      5.57 o 
   0   1   7       18.71       12.65      2.22 o 
   1   1   7      306.16      302.41      5.63 o 
   2   1   7       11.79       11.22      3.43 o 
   3   1   7      557.55      534.15     11.42 o 
   4   1   7     1097.22     1054.13     16.69 o 
   5   1   7       24.06       12.36      3.47 o 
   6   1   7      235.64      236.32      8.75 o 
   7   1   7       70.02       71.48     10.60 o 
   8   1   7      220.20      193.67      7.80 o 
   9   1   7      237.11      229.57      8.68 o 
  10   1   7       40.96       38.99      7.24 o 
  11   1   7       23.81       12.62      7.23 o 
  12   1   7        1.66       -9.17      9.82 o 
  13   1   7      110.96      114.10     18.63 o 
  14   1   7      226.27      254.30     16.34 o 
 -21   2   7        1.02        2.55      3.87 o 
 -20   2   7       69.90       54.05      5.74 o 
 -19   2   7      299.62      338.63     13.81 o 
 -18   2   7       43.38       53.50      5.33 o 
 -17   2   7      373.73      384.02     11.45 o 
 -16   2   7      939.36      929.21     17.66 o 
 -15   2   7      282.36      256.37      9.96 o 
 -14   2   7        4.75        2.97      2.36 o 
 -13   2   7      603.72      615.14     11.13 o 
 -12   2   7      194.60      177.92      5.35 o 
 -11   2   7        0.38        0.45      1.71 o 
 -10   2   7     2718.59     2672.42     26.34 o 
  -9   2   7      618.50      559.41      9.10 o 
  -8   2   7       87.24       82.95      3.62 o 
  -7   2   7      228.02      205.41      4.70 o 
  -6   2   7      996.49      986.99     10.73 o 
  -5   2   7       11.31        2.79      1.51 o 
  -4   2   7      888.81      838.06      9.82 o 
  -3   2   7      135.69      187.36      4.84 o 
  -2   2   7      485.89      489.02      8.63 o 
  -1   2   7       99.97       95.35      3.98 o 
   0   2   7      560.41      538.14      9.28 o 
   1   2   7      461.46      422.45      8.61 o 
   2   2   7     8394.26     8035.85     66.83 o 
   3   2   7       70.49       61.29      5.34 o 
   4   2   7       64.40       65.86      5.31 o 
   5   2   7      776.70      726.05     15.57 o 
   6   2   7       44.06       45.75      4.77 o 
   7   2   7        7.22        5.29      3.36 o 
   8   2   7     1545.75     1502.58     25.54 o 
   9   2   7       45.99       35.11      5.15 o 
  10   2   7        0.11        4.02      4.32 o 
  11   2   7      109.49      116.77      7.62 o 
  12   2   7      681.13      702.81     36.85 o 
  13   2   7       71.37       76.36      9.80 o 
  14   2   7      212.74      238.59     28.29 o 
 -21   3   7      176.42      175.94      9.62 o 
 -20   3   7       96.24       85.71      7.15 o 
 -19   3   7      100.50      101.35      7.58 o 
 -18   3   7      170.57      191.82      8.79 o 
 -17   3   7      632.11      596.71     14.13 o 
 -16   3   7       29.78       24.10      3.91 o 
 -15   3   7      239.93      237.83      9.03 o 
 -14   3   7      399.12      379.20     10.53 o 
 -13   3   7      246.98      250.20      7.27 o 
 -12   3   7        9.43        8.29      1.93 o 
 -11   3   7        6.41        2.13      1.83 o 
 -10   3   7     1662.36     1640.21     18.58 o 
  -9   3   7     1901.74     1891.35     19.38 o 
  -8   3   7      295.58      276.39      6.20 o 
  -7   3   7      151.50      157.13      4.25 o 
  -6   3   7      804.18      761.54      9.36 o 
  -5   3   7     1565.02     1588.82     15.13 o 
  -4   3   7      137.67      154.33      4.30 o 
  -3   3   7     1246.52     1138.79     12.36 o 
  -2   3   7      105.97      103.26      3.38 o 
  -1   3   7        5.32        1.77      1.82 o 
   0   3   7     1146.69     1117.98     12.20 o 
   1   3   7     3417.49     3250.01     32.51 o 
   2   3   7      393.54      340.31      8.76 o 
   3   3   7       62.23       86.56      5.42 o 
   4   3   7       31.95       47.95      6.12 o 
   5   3   7      967.62      951.47     28.02 o 
   6   3   7      286.83      288.85     13.75 o 
   7   3   7      193.40      208.03      8.80 o 
   8   3   7       10.88        7.39      3.52 o 
   9   3   7       35.11       21.74      4.81 o 
  10   3   7      530.44      521.56     16.16 o 
  11   3   7       78.37       59.80      8.28 o 
  12   3   7       33.47       21.68      7.13 o 
  13   3   7      178.54      210.46     14.01 o 
  14   3   7       79.70       91.93     19.21 o 
 -21   4   7      196.93      222.47     10.60 o 
 -20   4   7       95.32      105.48      7.84 o 
 -19   4   7       23.40       21.94      4.64 o 
 -18   4   7        3.68        2.00      3.28 o 
 -17   4   7       90.57       86.81      6.60 o 
 -16   4   7      147.79      158.07      7.97 o 
 -15   4   7        0.05        0.77      2.54 o 
 -14   4   7       31.15       21.99      3.59 o 
 -13   4   7      129.95      132.34      5.67 o 
 -12   4   7       70.13       52.47      3.24 o 
 -11   4   7      435.42      420.28      8.63 o 
 -10   4   7       15.79       10.79      2.04 o 
  -9   4   7      456.48      456.57      8.09 o 
  -8   4   7      191.43      172.60      5.22 o 
  -7   4   7      140.36      151.82      4.63 o 
  -6   4   7      897.09      890.96     11.59 o 
  -5   4   7     1438.40     1534.30     15.55 o 
  -4   4   7       19.33       18.65      2.23 o 
  -3   4   7      114.65      125.43      4.16 o 
  -2   4   7      212.91      230.95      7.47 o 
  -1   4   7      498.47      495.62      7.66 o 
   0   4   7       69.59       62.01      3.53 o 
   1   4   7      552.86      548.79      9.94 o 
   2   4   7       66.21       93.60      4.63 o 
   3   4   7      111.82       95.79      5.92 o 
   4   4   7      444.36      410.86     21.07 o 
   5   4   7      340.78      337.85     11.01 o 
   6   4   7        7.83        9.66      3.73 o 
   7   4   7        0.52        0.77      3.21 o 
   8   4   7        7.21        6.02      5.79 o 
   9   4   7      165.81      180.31      8.13 o 
  10   4   7       12.66       12.35      4.45 o 
  11   4   7       94.16      109.62      8.25 o 
  12   4   7        2.79        4.87      4.18 o 
  13   4   7      296.96      346.41     25.18 o 
  14   4   7      283.97      311.27     19.31 o 
 -21   5   7       16.19       18.62      4.95 o 
 -20   5   7        0.25       -0.47      3.62 o 
 -19   5   7       49.70       50.54      5.93 o 
 -18   5   7      340.29      380.67     12.72 o 
 -17   5   7       15.69       12.08      3.83 o 
 -16   5   7      150.26      146.46      8.64 o 
 -15   5   7       14.84       12.78      3.30 o 
 -14   5   7      145.74      143.52      5.33 o 
 -13   5   7      167.69      160.04      6.30 o 
 -12   5   7       12.97       13.14      2.14 o 
 -11   5   7      198.92      188.02      6.87 o 
 -10   5   7      507.62      496.77      9.31 o 
  -9   5   7      730.39      726.85     10.67 o 
  -8   5   7      426.68      404.48      8.01 o 
  -7   5   7        7.46        6.22      1.77 o 
  -6   5   7        2.88        1.87      1.69 o 
  -5   5   7      230.17      258.31      6.13 o 
  -4   5   7       10.91        9.03      1.95 o 
  -3   5   7      307.66      327.77      5.70 o 
  -2   5   7       13.72       14.96      2.65 o 
  -1   5   7      144.51      137.00      4.63 o 
   0   5   7      695.94      659.44      9.93 o 
   1   5   7      679.20      625.65     11.33 o 
   2   5   7      370.13      383.20      8.45 o 
   3   5   7      611.45      580.70     12.11 o 
   4   5   7      426.28      391.21     10.50 o 
   5   5   7      257.50      223.72      9.44 o 
   6   5   7        0.12       -1.93      3.10 o 
   7   5   7      190.66      193.29     10.68 o 
   8   5   7       47.69       41.12      6.52 o 
   9   5   7       76.31       76.23      4.70 o 
  10   5   7      491.80      496.16     14.02 o 
  11   5   7       44.17       53.29      7.36 o 
  12   5   7       35.83       43.13     11.67 o 
  13   5   7       30.61       15.38      4.21 o 
  14   5   7      163.16      210.01     15.85 o 
 -20   6   7       38.88       24.82      5.28 o 
 -19   6   7       14.20       15.20      4.54 o 
 -18   6   7        4.47        5.25      3.60 o 
 -17   6   7       37.45       34.97      5.01 o 
 -16   6   7       10.26        7.11      3.55 o 
 -15   6   7       22.87       25.38      4.59 o 
 -14   6   7       82.42       90.62      6.91 o 
 -13   6   7        1.40        1.24      2.14 o 
 -12   6   7      168.68      167.39      5.25 o 
 -11   6   7      602.83      592.53     10.51 o 
 -10   6   7       13.00        8.63      2.45 o 
  -9   6   7       26.43       22.38      2.60 o 
  -8   6   7      101.88      107.06      4.73 o 
  -7   6   7      985.40     1006.00     12.70 o 
  -6   6   7      662.67      623.02      9.05 o 
  -5   6   7       51.26       49.89      3.11 o 
  -4   6   7        1.36        0.67      1.65 o 
  -3   6   7     1748.83     1816.57     17.70 o 
  -2   6   7      154.18      164.49      5.15 o 
  -1   6   7        0.02       -0.66      2.01 o 
   0   6   7      270.13      260.09      6.39 o 
   1   6   7      933.53      926.01     14.41 o 
   2   6   7      750.14      685.88     11.95 o 
   3   6   7        3.37       -1.84      2.57 o 
   4   6   7       66.88       50.33      4.65 o 
   5   6   7      177.13      148.94      7.75 o 
   6   6   7        3.94        1.99      2.72 o 
   7   6   7        0.94       -2.23      2.80 o 
   8   6   7       13.36        9.61      4.41 o 
   9   6   7       22.80       26.65      5.83 o 
  10   6   7       41.66       17.59      4.90 o 
  11   6   7       43.05       50.56      9.77 o 
  12   6   7       21.63       15.58      5.21 o 
  13   6   7       45.86       32.91      6.14 o 
 -20   7   7      135.42      155.48      9.79 o 
 -19   7   7        0.89        1.90      3.60 o 
 -18   7   7       15.99        9.73      4.12 o 
 -17   7   7       42.30       47.88      5.72 o 
 -16   7   7        4.93        4.55      3.50 o 
 -15   7   7       14.83        9.10      4.14 o 
 -14   7   7      120.23      131.05      6.31 o 
 -13   7   7        0.53       -0.77      2.38 o 
 -12   7   7       86.73       78.21      3.87 o 
 -11   7   7       20.77       12.29      2.32 o 
 -10   7   7       18.45       14.05      2.39 o 
  -9   7   7     1679.10     1685.27     18.77 o 
  -8   7   7      628.39      614.43     11.21 o 
  -7   7   7       61.27       49.64      3.42 o 
  -6   7   7      162.41      134.80      4.70 o 
  -5   7   7      154.66      160.96      5.38 o 
  -4   7   7       27.67       31.35      2.83 o 
  -3   7   7      113.42      119.15      4.58 o 
  -2   7   7      230.25      211.37      6.12 o 
  -1   7   7       36.93       22.17      2.99 o 
   0   7   7        1.37        1.40      2.07 o 
   1   7   7     1016.30      967.02     14.40 o 
   2   7   7       98.20       87.00      4.68 o 
   3   7   7      299.84      243.38      8.18 o 
   4   7   7      114.96      113.50      5.93 o 
   5   7   7        0.45        2.48      2.76 o 
   6   7   7       87.07       59.19      7.29 o 
   7   7   7       31.20       24.13      4.43 o 
   8   7   7      171.85      170.40     12.06 o 
   9   7   7      170.73      154.16      7.95 o 
  10   7   7       32.08       18.85      3.03 o 
  11   7   7       29.59       25.31      5.95 o 
  12   7   7      333.83      334.39     14.71 o 
  13   7   7      604.55      681.21     20.31 o 
 -19   8   7       10.49        8.77      4.40 o 
 -18   8   7        5.08        5.94      3.96 o 
 -17   8   7       42.34       35.02      5.48 o 
 -16   8   7      199.00      194.37     10.92 o 
 -15   8   7       27.69       20.74      4.39 o 
 -14   8   7      201.93      195.95      7.77 o 
 -13   8   7      557.94      582.33     13.08 o 
 -12   8   7      142.22      136.75      7.04 o 
 -11   8   7      408.42      398.90      8.74 o 
 -10   8   7      151.54      151.15      5.90 o 
  -9   8   7      215.10      226.78      6.36 o 
  -8   8   7      398.79      377.89      9.10 o 
  -7   8   7      334.97      341.60      7.75 o 
  -6   8   7      825.57      778.39     12.80 o 
  -5   8   7       42.78       47.26      3.32 o 
  -4   8   7        7.56        8.47      2.14 o 
  -3   8   7     1322.42     1343.79     15.51 o 
  -2   8   7      145.00      154.02      5.06 o 
  -1   8   7      221.88      228.83      6.24 o 
   0   8   7      567.10      508.20      9.08 o 
   1   8   7       12.97        6.99      2.54 o 
   2   8   7       20.92       10.17      2.75 o 
   3   8   7      225.16      238.07      7.49 o 
   4   8   7        0.67       -0.52      2.54 o 
   5   8   7        0.88        1.02      2.86 o 
   6   8   7        2.53       -0.37      3.07 o 
   7   8   7       41.15       39.97      5.16 o 
   8   8   7      142.35      147.24      8.32 o 
   9   8   7       12.16       12.36      4.25 o 
  10   8   7      219.68      229.42     13.08 o 
  11   8   7       24.21       24.63      6.53 o 
  12   8   7      323.00      406.66     17.69 o 
 -19   9   7      178.20      183.62     10.59 o 
 -18   9   7      233.52      296.41     12.59 o 
 -17   9   7        0.47        3.09      3.98 o 
 -16   9   7      149.34      145.81      9.27 o 
 -15   9   7       49.38       52.23      5.98 o 
 -14   9   7      178.88      190.60      7.95 o 
 -13   9   7      264.85      258.79     11.07 o 
 -12   9   7       46.51       52.40      6.31 o 
 -11   9   7      132.24      116.56      5.39 o 
 -10   9   7       98.64       95.87      5.33 o 
  -9   9   7      301.46      320.37      8.64 o 
  -8   9   7      446.82      462.96     10.41 o 
  -7   9   7       74.12       66.45      5.67 o 
  -6   9   7        0.40        1.33      2.47 o 
  -5   9   7      198.22      179.81      5.85 o 
  -4   9   7       99.83       98.79      5.06 o 
  -3   9   7      303.74      282.38      7.82 o 
  -2   9   7       58.08       54.05      3.52 o 
  -1   9   7      592.16      594.16      9.97 o 
   0   9   7      847.21      803.32     15.32 o 
   1   9   7       38.58       44.90      3.94 o 
   2   9   7      584.98      509.60     12.68 o 
   3   9   7       67.87       53.38      4.34 o 
   4   9   7      505.80      462.98     12.06 o 
   5   9   7       68.96       60.77      5.47 o 
   6   9   7        6.97        4.95      3.78 o 
   7   9   7       28.99       21.52      4.72 o 
   8   9   7      100.45       89.97      7.71 o 
   9   9   7       44.30       41.08      5.82 o 
  10   9   7      280.06      302.64     17.58 o 
  11   9   7       62.30       62.19      8.64 o 
  12   9   7       27.72       11.77      6.59 o 
 -18  10   7        0.50        3.42      4.36 o 
 -17  10   7       65.77       58.73      6.78 o 
 -16  10   7       33.75       34.62      5.50 o 
 -15  10   7      302.52      307.67     12.44 o 
 -14  10   7        1.12        3.21      2.99 o 
 -13  10   7        4.24       -1.60      2.69 o 
 -12  10   7        0.50        1.34      2.95 o 
 -11  10   7       19.76       25.83      3.45 o 
 -10  10   7       35.03       28.00      3.81 o 
  -9  10   7      353.84      373.17     13.84 o 
  -8  10   7     1104.01     1090.19     18.24 o 
  -7  10   7      509.36      511.76     10.77 o 
  -6  10   7       62.86       56.42      4.46 o 
  -5  10   7      215.01      185.69      6.40 o 
  -4  10   7        1.13        4.52      2.31 o 
  -3  10   7      937.79     1005.84     16.21 o 
  -2  10   7     1477.43     1411.68     18.97 o 
  -1  10   7      370.42      349.50      7.92 o 
   0  10   7      129.87      134.86      5.17 o 
   1  10   7        5.71        9.61      3.16 o 
   2  10   7      387.27      382.64      9.98 o 
   3  10   7      183.26      168.01      7.00 o 
   4  10   7       54.27       29.63      3.19 o 
   5  10   7      297.09      309.43     13.80 o 
   6  10   7       19.09       19.74      4.05 o 
   7  10   7       29.24       20.99      4.95 o 
   8  10   7        1.56        7.76      4.43 o 
   9  10   7      222.21      276.07     12.07 o 
  10  10   7       26.41       26.55      8.15 o 
  11  10   7      325.48      394.59     17.70 o 
 -17  11   7        2.23        1.28      4.28 o 
 -16  11   7       35.71       28.82      5.59 o 
 -15  11   7       96.37       86.49      7.81 o 
 -14  11   7      321.96      337.57     12.23 o 
 -13  11   7      129.13      125.85      8.38 o 
 -12  11   7       22.11       13.92      4.15 o 
 -11  11   7        0.07        2.11      2.53 o 
 -10  11   7        3.82        4.71      3.39 o 
  -9  11   7        0.07       -0.35      2.66 o 
  -8  11   7      100.50      108.90      5.88 o 
  -7  11   7       34.04       37.94      4.19 o 
  -6  11   7       16.99       10.44      3.05 o 
  -5  11   7       15.22       15.10      3.25 o 
  -4  11   7      277.94      271.95     10.90 o 
  -3  11   7      364.53      366.40      9.66 o 
  -2  11   7       10.93       19.87      3.40 o 
  -1  11   7       48.37       42.47      4.14 o 
   0  11   7      253.28      256.21      7.46 o 
   1  11   7        6.02       14.49      3.26 o 
   2  11   7       96.58      119.94      6.58 o 
   3  11   7       29.58       18.65      3.65 o 
   4  11   7      199.38      201.66      8.96 o 
   5  11   7       89.16       99.79      7.22 o 
   6  11   7       77.36       86.01      7.62 o 
   7  11   7       41.67       48.30      7.26 o 
   8  11   7       58.08       64.60      9.79 o 
   9  11   7        0.55       -0.63      4.61 o 
  10  11   7       72.94       64.13      9.68 o 
 -16  12   7        2.51        1.44      4.98 o 
 -15  12   7      161.36      127.91     10.97 o 
 -14  12   7       61.79       69.81      7.45 o 
 -13  12   7        4.50        7.00      4.03 o 
 -12  12   7       20.03       22.53      4.93 o 
 -11  12   7       12.27       10.82      3.27 o 
 -10  12   7       12.63       15.40      3.61 o 
  -9  12   7       17.09       14.26      3.66 o 
  -8  12   7        0.62        3.88      2.84 o 
  -7  12   7       36.60       43.22      4.49 o 
  -6  12   7       39.75       29.78      4.03 o 
  -5  12   7      117.66      101.44      8.31 o 
  -4  12   7       22.94       10.18      3.53 o 
  -3  12   7        9.79       11.33      4.04 o 
  -2  12   7      177.04      149.00      7.91 o 
  -1  12   7       33.21       25.72      3.71 o 
   0  12   7       90.02       87.82      5.10 o 
   1  12   7      207.51      198.97      8.15 o 
   2  12   7       32.34       11.22      3.56 o 
   3  12   7        7.29        3.53      3.32 o 
   4  12   7      266.61      256.36      8.60 o 
   5  12   7       24.79       20.62      5.43 o 
   6  12   7       16.24        5.35      4.29 o 
   7  12   7      121.41      117.17      9.28 o 
   8  12   7        3.90       -1.78      5.03 o 
   9  12   7        0.32        0.72      5.05 o 
 -15  13   7       14.28       10.59      5.74 o 
 -14  13   7       30.98       23.11      6.46 o 
 -13  13   7       71.62       58.00      6.75 o 
 -12  13   7       38.82       36.74      6.35 o 
 -11  13   7      156.00      170.12     10.81 o 
 -10  13   7       41.81       32.48      4.71 o 
  -9  13   7       36.17       33.69      4.67 o 
  -8  13   7       60.63       54.81      5.30 o 
  -7  13   7       21.86       20.01      3.77 o 
  -6  13   7       93.32       82.64      6.04 o 
  -5  13   7        3.17        4.95      4.16 o 
  -4  13   7       21.47       20.34      6.34 o 
  -3  13   7       30.18       26.30      4.73 o 
  -2  13   7       21.52       14.35      4.43 o 
  -1  13   7      226.67      231.13      8.56 o 
   0  13   7       73.80       67.71      4.99 o 
   1  13   7       69.78       72.25      6.58 o 
   2  13   7        2.56        1.35      3.79 o 
   3  13   7       26.55       26.25      5.37 o 
   4  13   7      130.29      151.20     11.14 o 
   5  13   7       59.30       52.99      8.08 o 
   6  13   7        0.01        1.57      4.89 o 
   7  13   7       23.36       15.12      6.84 o 
   8  13   7       80.31       70.98      9.06 o 
 -14  14   7        0.01        2.07      4.61 o 
 -13  14   7        0.97        2.95      4.62 o 
 -12  14   7        3.10        7.52      4.80 o 
 -11  14   7       48.58       64.49      7.84 o 
 -10  14   7        0.79        2.93      3.71 o 
  -9  14   7       52.87       67.90      8.85 o 
  -8  14   7      175.31      177.22     11.32 o 
  -7  14   7      375.45      406.50     12.79 o 
  -6  14   7        4.31       11.22      4.66 o 
  -5  14   7       49.06       54.02      7.16 o 
  -4  14   7        8.94       12.17      4.72 o 
  -3  14   7      265.92      281.66     13.33 o 
  -2  14   7       42.66       40.83      6.14 o 
  -1  14   7        0.03        2.52      3.63 o 
   0  14   7      105.07      104.20     10.81 o 
   1  14   7        9.58       14.29      6.06 o 
   2  14   7        6.32       14.16      6.03 o 
   3  14   7        9.55        9.16      5.58 o 
   4  14   7        5.49       18.36      5.36 o 
   5  14   7        1.77       -5.44      7.41 o 
   6  14   7       25.93       22.05      7.09 o 
   7  14   7       47.80       26.06      7.62 o 
 -12  15   7       47.86       39.71      8.94 o 
 -11  15   7       18.77       14.62      6.12 o 
 -10  15   7       22.78       18.94      7.13 o 
  -9  15   7       37.15       50.71      7.04 o 
  -8  15   7      158.41      167.84     11.30 o 
  -7  15   7       63.34       66.12      8.46 o 
  -6  15   7       32.34       18.03      8.41 o 
  -5  15   7       58.42       58.93      8.05 o 
  -4  15   7       50.87       57.75      8.22 o 
  -3  15   7       16.10        6.61      5.69 o 
  -2  15   7       14.21       21.91      7.13 o 
  -1  15   7       59.79       48.02      8.40 o 
   0  15   7      134.04      124.28     12.78 o 
   1  15   7       26.36       23.62      6.66 o 
   2  15   7        2.05        3.75      6.40 o 
   3  15   7       45.54       49.52      8.05 o 
   4  15   7       16.37       23.13      9.66 o 
   5  15   7       33.56       33.44     10.27 o 
 -10  16   7        3.46        0.45      7.89 o 
  -9  16   7       25.75       25.87      6.12 o 
  -8  16   7        0.02        3.57      7.70 o 
  -7  16   7       11.89       20.63      6.17 o 
  -6  16   7       12.73       18.25      5.88 o 
  -5  16   7        0.03        8.92      7.57 o 
  -4  16   7        1.37        9.43      5.90 o 
  -3  16   7       19.64        7.63     11.28 o 
  -2  16   7        0.01        3.05      5.45 o 
  -1  16   7        0.48       -2.76      4.30 o 
   0  16   7        3.77       11.26      6.24 o 
   1  16   7        1.32       -2.40      6.66 o 
   2  16   7       76.14       87.66     14.32 o 
   3  16   7        7.17       14.12      7.51 o 
  -7  17   7        7.46       18.12      6.26 o 
  -6  17   7       32.48       36.88      7.53 o 
  -5  17   7        5.13       15.80      6.18 o 
  -4  17   7       20.04       35.77      9.73 o 
  -3  17   7       28.71       31.81     13.14 o 
  -2  17   7        1.01        6.32      9.17 o 
  -1  17   7       98.07      125.50     13.61 o 
   0  17   7       58.46       61.06      9.39 o 
 -21   0   8       15.09        5.90      5.64 o 
 -20   0   8      190.75      181.79     20.88 o 
 -19   0   8        0.03        3.87      4.87 o 
 -18   0   8      363.51      346.15     16.41 o 
 -17   0   8      862.74      949.24     26.63 o 
 -16   0   8       29.51       14.25      6.96 o 
 -15   0   8        3.71        2.46      3.94 o 
 -14   0   8     1337.91     1340.56     31.12 o 
 -13   0   8       40.01       41.37      4.66 o 
 -12   0   8      127.97      124.47      7.43 o 
 -11   0   8     1653.60     1573.41     25.15 o 
 -10   0   8        5.55        5.04      2.77 o 
  -9   0   8      117.32      139.55      7.22 o 
  -8   0   8      431.79      468.11     12.07 o 
  -7   0   8       21.66        9.26      2.62 o 
  -6   0   8       29.74       25.75      3.36 o 
  -5   0   8      436.16      428.44     10.87 o 
  -4   0   8      473.17      466.22     11.66 o 
  -3   0   8      118.79      129.64      6.58 o 
  -2   0   8     1922.32     1862.97     26.97 o 
  -1   0   8       35.59       41.54      4.59 o 
   0   0   8        0.08       -3.20      3.20 o 
   1   0   8     4189.86     4035.63     76.49 o 
   2   0   8     8450.85     8118.02     97.61 o 
   3   0   8      229.68      237.16     11.94 o 
   4   0   8     2828.43     2763.23     42.35 o 
   5   0   8      789.97      778.31     18.58 o 
   6   0   8       56.76       64.69      9.46 o 
   7   0   8      842.88      857.26     30.39 o 
   8   0   8      531.64      551.40     23.00 o 
   9   0   8        9.52        9.17      5.17 o 
  10   0   8      920.75      948.35     51.86 o 
  11   0   8       29.92       -3.56     15.21 o 
  12   0   8       33.61       16.42     17.86 o 
  13   0   8      545.89      604.60     51.64 o 
 -21   1   8       10.11       11.30      4.32 o 
 -20   1   8        2.86        2.42      3.56 o 
 -19   1   8      120.96      105.79      7.56 o 
 -18   1   8        0.12        2.15      3.12 o 
 -17   1   8       74.36       75.92      6.12 o 
 -16   1   8      186.90      182.62      8.66 o 
 -15   1   8      210.75      207.11     12.84 o 
 -14   1   8        3.51        4.51      2.15 o 
 -13   1   8      385.62      389.50      8.22 o 
 -12   1   8      284.42      280.11      7.38 o 
 -11   1   8        0.70        0.99      1.88 o 
 -10   1   8     1600.96     1526.48     19.96 o 
  -9   1   8      595.92      573.64      9.52 o 
  -8   1   8      162.76      151.92      6.47 o 
  -7   1   8      623.09      568.48      7.97 o 
  -6   1   8      219.87      209.17      4.96 o 
  -5   1   8        1.14        8.42      2.10 o 
  -4   1   8       84.23       92.99      4.02 o 
  -3   1   8      434.15      468.88      8.21 o 
  -2   1   8       82.67       84.26      4.02 o 
  -1   1   8      688.93      680.69      9.97 o 
   0   1   8     1334.43     1300.43     16.98 o 
   1   1   8       12.33        4.49      2.46 o 
   2   1   8     2890.30     2904.46     31.11 o 
   3   1   8        9.69        4.06      2.96 o 
   4   1   8       26.97       31.48      4.87 o 
   5   1   8        1.85        2.00      2.71 o 
   6   1   8        1.82        3.71      2.96 o 
   7   1   8        0.79       -1.18      3.59 o 
   8   1   8       36.10       35.94      5.42 o 
   9   1   8      240.72      247.73     11.33 o 
  10   1   8      106.51       99.69      6.65 o 
  11   1   8      119.53      114.29     20.68 o 
  12   1   8       32.48       36.26     15.45 o 
  13   1   8      307.61      341.39     29.46 o 
 -21   2   8       36.74       24.04      5.35 o 
 -20   2   8       17.42        9.81      4.07 o 
 -19   2   8        1.02        5.18      3.53 o 
 -18   2   8       43.02       32.26      4.78 o 
 -17   2   8      185.56      168.24      8.60 o 
 -16   2   8      242.22      237.53      9.62 o 
 -15   2   8        6.34        1.40      2.79 o 
 -14   2   8       50.87       56.47      4.37 o 
 -13   2   8       34.50       27.90      2.84 o 
 -12   2   8       91.88       96.83      5.14 o 
 -11   2   8      175.74      164.02      6.27 o 
 -10   2   8       25.62       22.69      3.04 o 
  -9   2   8     1041.50     1008.84     14.73 o 
  -8   2   8       33.55       19.40      2.48 o 
  -7   2   8      297.52      307.21      6.17 o 
  -6   2   8       11.02       14.77      2.15 o 
  -5   2   8       47.52       57.45      4.43 o 
  -4   2   8      108.51       93.38      4.03 o 
  -3   2   8      405.99      397.37      7.90 o 
  -2   2   8       57.77       47.19      3.49 o 
  -1   2   8       13.93       13.84      3.08 o 
   0   2   8       10.86       10.97      2.66 o 
   1   2   8      163.06      164.24      7.85 o 
   2   2   8      123.57      113.16      5.66 o 
   3   2   8       16.69       16.54      3.54 o 
   4   2   8      100.48       99.88      7.19 o 
   5   2   8      383.15      373.11     11.95 o 
   6   2   8       59.87       43.21      4.87 o 
   7   2   8       39.23       37.14      5.30 o 
   8   2   8       18.91       16.34      5.24 o 
   9   2   8       21.65        6.70      4.99 o 
  10   2   8      136.37      129.76     10.80 o 
  11   2   8       12.99        1.60      4.95 o 
  12   2   8        7.35        8.36     13.21 o 
  13   2   8        2.83        4.15      7.69 o 
 -21   3   8      188.42      188.25     10.43 o 
 -20   3   8       39.63       24.80      5.07 o 
 -19   3   8       51.05       37.17      5.54 o 
 -18   3   8      478.65      488.36     15.30 o 
 -17   3   8      221.52      180.63      8.87 o 
 -16   3   8        8.62        9.81      3.46 o 
 -15   3   8      100.36       96.22      6.71 o 
 -14   3   8        0.00        1.09      2.18 o 
 -13   3   8        3.40        1.56      1.95 o 
 -12   3   8       73.28       78.24      4.52 o 
 -11   3   8       23.92       25.24      2.96 o 
 -10   3   8      756.65      702.02     11.79 o 
  -9   3   8        0.22        1.55      1.93 o 
  -8   3   8        0.75        0.20      1.77 o 
  -7   3   8       58.43       53.14      3.14 o 
  -6   3   8      817.04      802.78     10.14 o 
  -5   3   8        9.29        3.32      2.08 o 
  -4   3   8        0.00       -1.94      1.94 o 
  -3   3   8      382.82      374.21      8.19 o 
  -2   3   8      221.36      206.46      5.92 o 
  -1   3   8       34.54       34.56      3.30 o 
   0   3   8      280.67      287.32      6.52 o 
   1   3   8     1939.84     1882.47     21.25 o 
   2   3   8      669.51      611.36     13.51 o 
   3   3   8     3139.27     3019.88     37.68 o 
   4   3   8       33.60       15.04      4.33 o 
   5   3   8       23.17       18.81      4.93 o 
   6   3   8        2.76        2.21      3.49 o 
   7   3   8       70.11       49.57      5.06 o 
   8   3   8      138.31      141.36      9.58 o 
   9   3   8      133.97      134.01     16.42 o 
  10   3   8      291.26      270.30     13.91 o 
  11   3   8        1.03       -4.69      4.69 o 
  12   3   8      145.03      156.47     16.20 o 
  13   3   8        6.53        2.65      7.95 o 
 -20   4   8      166.61      162.15      9.86 o 
 -19   4   8      204.89      175.15      9.81 o 
 -18   4   8        3.08        2.18      3.48 o 
 -17   4   8      150.53      177.19      8.97 o 
 -16   4   8        3.76        2.59      3.05 o 
 -15   4   8      119.64      112.29      7.15 o 
 -14   4   8       39.82       39.07      3.79 o 
 -13   4   8       58.01       59.77      3.72 o 
 -12   4   8       15.25       14.62      2.50 o 
 -11   4   8      586.07      574.75     11.95 o 
 -10   4   8      251.28      236.37      7.77 o 
  -9   4   8       92.17       93.08      4.69 o 
  -8   4   8      118.15      117.41      4.76 o 
  -7   4   8       60.64       70.44      4.04 o 
  -6   4   8       40.15       49.35      3.27 o 
  -5   4   8      154.65      130.30      4.76 o 
  -4   4   8      110.79       94.32      4.35 o 
  -3   4   8      340.50      342.83      7.03 o 
  -2   4   8       12.45       13.86      2.55 o 
  -1   4   8      389.01      349.99      7.50 o 
   0   4   8      103.51       86.19      4.76 o 
   1   4   8      463.87      406.64     10.59 o 
   2   4   8      860.33      825.04     16.12 o 
   3   4   8     1446.47     1404.01     22.84 o 
   4   4   8      124.44      118.16      7.90 o 
   5   4   8       15.29        3.02      3.80 o 
   6   4   8      213.21      193.50     12.63 o 
   7   4   8       26.85       18.58      4.45 o 
   8   4   8       17.31       20.70      4.38 o 
   9   4   8      487.44      508.81     14.05 o 
  10   4   8       10.38        0.80      5.66 o 
  11   4   8       32.79       25.72      5.65 o 
  12   4   8      129.43      114.50      8.59 o 
  13   4   8      948.81     1117.69     70.75 o 
 -20   5   8       24.41       16.27      4.84 o 
 -19   5   8        9.83        7.03      4.05 o 
 -18   5   8      117.73      107.01      8.16 o 
 -17   5   8       74.28       65.10      6.51 o 
 -16   5   8      374.95      404.38     13.21 o 
 -15   5   8      121.25      106.38      7.14 o 
 -14   5   8       56.86       55.10      5.29 o 
 -13   5   8      233.67      233.30     10.59 o 
 -12   5   8      201.76      201.87      6.53 o 
 -11   5   8       47.73       40.49      3.61 o 
 -10   5   8      680.63      651.62     11.11 o 
  -9   5   8     1582.71     1615.69     18.43 o 
  -8   5   8        4.46        6.65      2.19 o 
  -7   5   8     1760.11     1742.72     19.29 o 
  -6   5   8     1065.32      927.93     12.44 o 
  -5   5   8       38.39       23.74      3.23 o 
  -4   5   8      527.32      508.23      9.23 o 
  -3   5   8      703.17      713.47     11.34 o 
  -2   5   8       13.46        2.56      2.43 o 
  -1   5   8      209.80      209.58      6.37 o 
   0   5   8       55.87       52.49      4.18 o 
   1   5   8        1.13        0.14      2.56 o 
   2   5   8     1412.10     1351.60     18.86 o 
   3   5   8      199.94      200.64      8.51 o 
   4   5   8       70.84       62.34      8.10 o 
   5   5   8      130.95      107.99      7.71 o 
   6   5   8       13.44       23.42      4.77 o 
   7   5   8        8.03        6.08      3.98 o 
   8   5   8      388.94      422.91     13.49 o 
   9   5   8       93.55       94.87      6.82 o 
  10   5   8        8.50       12.77      5.64 o 
  11   5   8        1.97        1.23      5.04 o 
  12   5   8     1124.28     1241.86     29.85 o 
 -20   6   8      117.41      135.90      9.54 o 
 -19   6   8      262.41      267.27     12.17 o 
 -18   6   8       95.19      100.35      7.92 o 
 -17   6   8      233.34      235.88     11.03 o 
 -16   6   8        6.11        4.67      3.44 o 
 -15   6   8      101.60       97.09      8.46 o 
 -14   6   8      121.25      121.32      6.55 o 
 -13   6   8       85.62       70.78      4.65 o 
 -12   6   8      174.04      173.00      8.12 o 
 -11   6   8       55.14       43.49      3.69 o 
 -10   6   8      153.32      159.71      5.94 o 
  -9   6   8     2285.35     2291.40     24.66 o 
  -8   6   8      143.26      147.53      5.66 o 
  -7   6   8        4.30        2.65      2.06 o 
  -6   6   8       75.29       77.24      4.56 o 
  -5   6   8       80.68       98.27      5.61 o 
  -4   6   8        2.01        6.63      2.24 o 
  -3   6   8      185.79      191.78      6.43 o 
  -2   6   8        0.49       -0.59      2.19 o 
  -1   6   8       14.73       16.23      2.82 o 
   0   6   8     1139.12     1065.12     15.12 o 
   1   6   8     1203.07     1163.73     18.10 o 
   2   6   8       38.71       27.45      3.48 o 
   3   6   8       16.15        3.64      3.46 o 
   4   6   8        4.36        5.04      4.06 o 
   5   6   8       58.49       59.17     10.21 o 
   6   6   8       36.52       40.94      5.78 o 
   7   6   8       67.76       60.84      6.08 o 
   8   6   8      130.02      145.89     11.91 o 
   9   6   8        2.42        0.60      3.01 o 
  10   6   8       78.88       82.50      9.59 o 
  11   6   8      183.61      186.84     12.72 o 
  12   6   8       50.05       46.43     10.27 o 
 -19   7   8       75.77       65.99      7.22 o 
 -18   7   8      399.76      411.98     14.44 o 
 -17   7   8       72.31       58.81      7.18 o 
 -16   7   8      184.91      188.34     10.19 o 
 -15   7   8       10.13        9.29      3.05 o 
 -14   7   8       21.51       17.35      3.61 o 
 -13   7   8        9.13        7.70      3.10 o 
 -12   7   8       90.38      107.14      6.01 o 
 -11   7   8        2.41        2.46      2.21 o 
 -10   7   8     1219.55     1240.51     17.39 o 
  -9   7   8       14.24       10.41      2.57 o 
  -8   7   8       62.01       49.17      3.78 o 
  -7   7   8      148.69      163.25      8.23 o 
  -6   7   8      438.22      436.66     10.02 o 
  -5   7   8        2.65        9.57      2.38 o 
  -4   7   8       99.74       88.99      4.12 o 
  -3   7   8       18.34        8.94      2.51 o 
  -2   7   8       30.52       29.89      4.18 o 
  -1   7   8       25.54       25.42      3.02 o 
   0   7   8     1026.38      995.00     14.07 o 
   1   7   8        5.71        6.29      2.88 o 
   2   7   8       11.14       10.32      3.02 o 
   3   7   8     1369.28     1353.06     20.41 o 
   4   7   8      846.24      872.51     15.79 o 
   5   7   8      198.10      193.15      9.20 o 
   6   7   8      109.74       97.35     10.47 o 
   7   7   8        2.51       -0.48      3.70 o 
   8   7   8        0.63       -0.41      3.83 o 
   9   7   8      173.87      161.01      9.44 o 
  10   7   8      118.09      120.27      7.35 o 
  11   7   8        8.05        1.65      7.10 o 
 -19   8   8        1.36        2.16      4.24 o 
 -18   8   8        9.16        7.98      4.44 o 
 -17   8   8       16.84       12.33      4.56 o 
 -16   8   8       56.52       57.13      6.60 o 
 -15   8   8       50.26       44.91      5.44 o 
 -14   8   8       85.82       76.12      5.81 o 
 -13   8   8      289.54      299.74     10.81 o 
 -12   8   8       25.06       17.63      3.87 o 
 -11   8   8      533.60      552.50     12.26 o 
 -10   8   8      338.16      330.97      9.06 o 
  -9   8   8       84.22       81.23      4.95 o 
  -8   8   8     1028.96     1034.33     16.55 o 
  -7   8   8      676.45      641.47     14.13 o 
  -6   8   8      143.67      155.42      6.68 o 
  -5   8   8       11.97       10.35      2.73 o 
  -4   8   8      647.45      664.01     11.36 o 
  -3   8   8      388.50      387.98      8.58 o 
  -2   8   8        9.03        5.14      2.50 o 
  -1   8   8       10.75       13.75      2.64 o 
   0   8   8        0.09        2.45      2.07 o 
   1   8   8      122.88      126.44      5.98 o 
   2   8   8       18.32        8.98      2.80 o 
   3   8   8      179.90      181.96      7.98 o 
   4   8   8       42.65       44.49      5.35 o 
   5   8   8       26.51       21.59      4.77 o 
   6   8   8       11.07        6.81      4.06 o 
   7   8   8       49.10       50.11      6.90 o 
   8   8   8       24.86       35.50      6.04 o 
   9   8   8       13.29        2.66      4.40 o 
  10   8   8       65.53       79.77      5.46 o 
  11   8   8      320.92      359.32     17.99 o 
 -18   9   8       76.76       68.47     10.31 o 
 -17   9   8       38.10       34.74      5.90 o 
 -16   9   8        0.06       -0.42      3.80 o 
 -15   9   8       97.41       98.44      6.30 o 
 -14   9   8      292.01      306.70     11.07 o 
 -13   9   8        1.92        3.06      3.29 o 
 -12   9   8       67.22       67.29      4.88 o 
 -11   9   8      554.82      561.08     13.32 o 
 -10   9   8       14.09       11.75      3.14 o 
  -9   9   8      224.23      226.60      8.42 o 
  -8   9   8      242.40      241.07      9.07 o 
  -7   9   8       98.66      101.13      6.13 o 
  -6   9   8       64.02       43.57      4.04 o 
  -5   9   8       90.83      106.62      5.43 o 
  -4   9   8        1.06       -0.21      2.47 o 
  -3   9   8      129.80      135.95      5.76 o 
  -2   9   8      115.55      120.37      6.79 o 
  -1   9   8        3.88        2.24      2.30 o 
   0   9   8      212.99      192.23      5.70 o 
   1   9   8       55.32       68.11      5.38 o 
   2   9   8      209.76      173.21      7.19 o 
   3   9   8       22.45        9.88      2.88 o 
   4   9   8       48.08       39.12      5.18 o 
   5   9   8       73.86       59.88      5.97 o 
   6   9   8       65.46       50.98      7.87 o 
   7   9   8       75.12       80.69      8.46 o 
   8   9   8        1.94       -2.42      4.18 o 
   9   9   8       29.44       37.14      6.42 o 
  10   9   8       29.59       25.97      5.65 o 
 -17  10   8       23.20       14.19      4.92 o 
 -16  10   8       11.31       13.79      5.30 o 
 -15  10   8       14.24       16.64      5.53 o 
 -14  10   8      149.70      155.20     10.23 o 
 -13  10   8        4.28        5.33      3.93 o 
 -12  10   8       41.92       39.04      4.36 o 
 -11  10   8        4.05        4.86      3.21 o 
 -10  10   8      146.48      159.93     10.57 o 
  -9  10   8     1351.54     1371.30     33.09 o 
  -8  10   8       24.90       25.59      4.19 o 
  -7  10   8       18.07       19.37      3.36 o 
  -6  10   8       37.69       40.54      4.40 o 
  -5  10   8       82.07       75.35      4.89 o 
  -4  10   8       31.51       30.91      4.41 o 
  -3  10   8        8.20        9.07      3.08 o 
  -2  10   8       10.60        8.39      2.92 o 
  -1  10   8       23.22        9.39      2.79 o 
   0  10   8      102.11       94.35      5.68 o 
   1  10   8      328.79      333.22     10.94 o 
   2  10   8        3.55       -0.37      3.00 o 
   3  10   8      320.55      292.76      8.72 o 
   4  10   8      146.36      141.72      8.28 o 
   5  10   8       85.46       87.87      7.56 o 
   6  10   8        0.25        3.22      4.35 o 
   7  10   8       93.55       84.86      8.96 o 
   8  10   8        0.09       -1.26      4.76 o 
   9  10   8        7.40        5.34      5.12 o 
  10  10   8       62.52       44.48     23.29 o 
 -17  11   8      148.06      148.40     30.40 o 
 -16  11   8       42.47       35.81      7.28 o 
 -15  11   8       69.69       69.68      6.63 o 
 -14  11   8       43.74       44.30      5.92 o 
 -13  11   8      118.95      102.86      8.16 o 
 -12  11   8        3.80        1.16      2.98 o 
 -11  11   8      111.43      113.31      7.41 o 
 -10  11   8        0.02        0.67      3.08 o 
  -9  11   8      169.55      162.86      8.22 o 
  -8  11   8      296.27      295.82      9.93 o 
  -7  11   8       18.57       20.75      5.26 o 
  -6  11   8      790.66      823.64     16.12 o 
  -5  11   8      171.64      168.18      8.45 o 
  -4  11   8        2.71        9.60      3.52 o 
  -3  11   8       20.47       24.40      3.83 o 
  -2  11   8      106.45       88.26      6.05 o 
  -1  11   8       86.50       76.31      4.95 o 
   0  11   8      188.44      194.45      8.11 o 
   1  11   8        0.03       -1.23      3.04 o 
   2  11   8        5.01        7.63      3.46 o 
   3  11   8      105.84      103.02      6.10 o 
   4  11   8       99.90      103.25      8.30 o 
   5  11   8       22.78       18.95      5.66 o 
   6  11   8       35.49       25.42      6.18 o 
   7  11   8      122.54      127.14     11.90 o 
   8  11   8        2.67       -4.69      4.69 o 
   9  11   8       15.09       16.41      5.93 o 
 -15  12   8       25.68       22.33      5.09 o 
 -14  12   8        0.11        1.59      4.28 o 
 -13  12   8      108.21      118.00      9.69 o 
 -12  12   8        0.05        3.22      4.34 o 
 -11  12   8      186.49      226.37     10.44 o 
 -10  12   8        6.54        8.10      3.78 o 
  -9  12   8       95.87       97.64      6.59 o 
  -8  12   8      252.90      265.64      9.32 o 
  -7  12   8     1753.67     1849.68     27.46 o 
  -6  12   8      358.37      357.38     12.63 o 
  -5  12   8       73.72       67.01      7.92 o 
  -4  12   8        1.60       -1.57      3.67 o 
  -3  12   8       21.13       29.41      5.05 o 
  -2  12   8       40.17       48.03      7.23 o 
  -1  12   8       20.61       14.52      3.47 o 
   0  12   8       16.81       -0.02      3.19 o 
   1  12   8       17.03       18.06      4.40 o 
   2  12   8        9.13       14.05      4.82 o 
   3  12   8      108.61      103.76      7.51 o 
   4  12   8        4.04       10.38      5.94 o 
   5  12   8       91.85      100.94     10.30 o 
   6  12   8       82.86       78.28      9.38 o 
   7  12   8       30.08       45.55      7.89 o 
   8  12   8       41.75       32.44      8.96 o 
 -14  13   8       33.43       31.80      6.42 o 
 -13  13   8       23.54       22.46      5.96 o 
 -12  13   8        7.63        9.72      5.38 o 
 -11  13   8       12.92       16.80      4.74 o 
 -10  13   8        9.37        4.39      3.82 o 
  -9  13   8       13.49       10.55      4.21 o 
  -8  13   8      167.21      157.11      8.20 o 
  -7  13   8        2.30        0.13      3.81 o 
  -6  13   8       17.33       30.21      5.86 o 
  -5  13   8        1.14        1.06      4.23 o 
  -4  13   8        2.24        7.52      4.30 o 
  -3  13   8       33.74       39.01      5.56 o 
  -2  13   8       86.38      116.38      7.79 o 
  -1  13   8       57.92       57.32      9.75 o 
   0  13   8       86.71      104.48      9.17 o 
   1  13   8       19.81       25.79      6.42 o 
   2  13   8      322.82      308.29     13.60 o 
   3  13   8       14.59       19.88      5.30 o 
   4  13   8      156.44      203.71     15.40 o 
   5  13   8        6.95       10.72      6.08 o 
   6  13   8      173.78      217.02     14.05 o 
 -13  14   8        3.30        7.01      5.54 o 
 -12  14   8        5.09       14.03      6.08 o 
 -11  14   8        7.35       -1.30      4.00 o 
 -10  14   8        0.74        4.29      4.27 o 
  -9  14   8        4.47        7.27      4.89 o 
  -8  14   8       18.98       15.03      4.96 o 
  -7  14   8        5.75        8.88      5.27 o 
  -6  14   8       19.92       17.99      6.07 o 
  -5  14   8        4.43        5.46      5.20 o 
  -4  14   8       19.39       26.62      6.94 o 
  -3  14   8       16.13       17.00      5.19 o 
  -2  14   8        9.09       10.96      4.82 o 
  -1  14   8        9.52       21.84      6.51 o 
   0  14   8      128.40      141.33     11.53 o 
   1  14   8       97.63       91.22     16.14 o 
   2  14   8        0.03       -0.88      4.92 o 
   3  14   8       51.88       53.15      7.42 o 
   4  14   8       11.37       -4.75      9.57 o 
   5  14   8       65.02       60.72     11.64 o 
 -11  15   8       22.77       14.75     10.07 o 
 -10  15   8       32.87       28.46      6.82 o 
  -9  15   8      103.72       97.89     14.10 o 
  -8  15   8       54.10       47.19      7.65 o 
  -7  15   8       29.60       28.34      6.81 o 
  -6  15   8       27.83       25.73      7.99 o 
  -5  15   8        0.43        8.70      5.50 o 
  -4  15   8       57.84       77.25     11.14 o 
  -3  15   8       35.79       47.69      6.82 o 
  -2  15   8      183.61      212.03     18.97 o 
  -1  15   8        1.88       -0.72      5.86 o 
   0  15   8       13.18       16.72     11.12 o 
   1  15   8        2.76        3.52      6.67 o 
   2  15   8        7.65        3.03      6.49 o 
   3  15   8       67.27       88.09      9.18 o 
  -8  16   8       47.01       39.80     11.39 o 
  -7  16   8       92.97       93.10     13.23 o 
  -6  16   8       48.06       64.24      8.92 o 
  -5  16   8       17.22       23.45      6.61 o 
  -4  16   8       35.99       35.22      9.21 o 
  -3  16   8      104.54      121.53     10.26 o 
  -2  16   8       24.61       37.78      6.25 o 
  -1  16   8      229.02      285.55     16.00 o 
   0  16   8       25.75       14.79      7.42 o 
 -20   1   9      151.34      156.88     11.00 o 
 -19   1   9       62.61       42.49      5.52 o 
 -18   1   9       51.99       69.44      7.03 o 
 -17   1   9      419.63      450.79     13.22 o 
 -16   1   9       54.04       43.81      5.21 o 
 -15   1   9      348.50      337.70     10.76 o 
 -14   1   9       60.60       56.65      3.89 o 
 -13   1   9       19.54       17.06      3.13 o 
 -12   1   9       14.13       12.90      2.56 o 
 -11   1   9      515.53      483.80     10.52 o 
 -10   1   9       18.62       15.87      2.57 o 
  -9   1   9      139.29      121.60      5.19 o 
  -8   1   9      270.01      216.62      6.90 o 
  -7   1   9       91.66       96.28      5.30 o 
  -6   1   9      335.40      272.77      6.69 o 
  -5   1   9       95.98       86.10      4.30 o 
  -4   1   9        8.51        4.69      2.21 o 
  -3   1   9      480.45      487.24      8.77 o 
  -2   1   9      277.14      290.13      8.31 o 
  -1   1   9      190.22      196.02      6.36 o 
   0   1   9      337.12      336.72      7.92 o 
   1   1   9       76.29       60.34      6.41 o 
   2   1   9      634.38      642.39     12.09 o 
   3   1   9      208.72      203.74      7.99 o 
   4   1   9       54.21       46.58      6.23 o 
   5   1   9      140.55      152.44      7.64 o 
   6   1   9       99.22       89.48      7.02 o 
   7   1   9      152.26      155.86      8.66 o 
   8   1   9       38.10       51.74      7.84 o 
   9   1   9       32.27       44.51      6.60 o 
  10   1   9       11.73        5.20      4.32 o 
  11   1   9        6.21       -0.03     12.77 o 
 -20   2   9        8.29        1.33      3.90 o 
 -19   2   9        8.01        7.26      3.97 o 
 -18   2   9       47.57       47.62      5.83 o 
 -17   2   9       58.50       47.53      5.56 o 
 -16   2   9        0.48        1.77      3.21 o 
 -15   2   9      402.86      411.48     11.13 o 
 -14   2   9        0.00       -1.56      2.04 o 
 -13   2   9       56.68       60.72      4.23 o 
 -12   2   9        0.12        0.26      1.98 o 
 -11   2   9      199.08      197.74      6.55 o 
 -10   2   9      312.00      325.70      7.60 o 
  -9   2   9      616.14      597.50     10.69 o 
  -8   2   9        4.41        5.66      2.33 o 
  -7   2   9       40.31       39.05      3.43 o 
  -6   2   9      884.21      778.61     12.07 o 
  -5   2   9     2049.04     1701.00     18.70 o 
  -4   2   9       61.62       91.09      4.40 o 
  -3   2   9     1145.30     1104.81     14.10 o 
  -2   2   9      427.21      394.56      9.57 o 
  -1   2   9      217.43      207.23      8.71 o 
   0   2   9       22.42       19.92      2.67 o 
   1   2   9       69.55       70.56      5.51 o 
   2   2   9      260.06      256.19      8.92 o 
   3   2   9      262.57      247.78     12.40 o 
   4   2   9      108.16      107.38      7.96 o 
   5   2   9      138.36      145.88      8.93 o 
   6   2   9       47.70       54.38      5.81 o 
   7   2   9       19.06       16.42      4.77 o 
   8   2   9      104.30      113.76      8.59 o 
   9   2   9      513.14      517.83     16.76 o 
  10   2   9      108.13      104.52     11.44 o 
  11   2   9       76.41       83.54      8.83 o 
 -20   3   9      203.68      182.79     10.80 o 
 -19   3   9        9.51       11.18      4.34 o 
 -18   3   9       28.50       34.72      5.13 o 
 -17   3   9      460.16      500.77     13.99 o 
 -16   3   9      304.78      308.62     11.44 o 
 -15   3   9        0.02       -0.21      2.39 o 
 -14   3   9      300.90      296.02      7.70 o 
 -13   3   9       30.84       30.28      3.35 o 
 -12   3   9        0.72        2.15      2.22 o 
 -11   3   9       96.39       86.73      4.90 o 
 -10   3   9      212.92      219.81      6.93 o 
  -9   3   9      105.27      106.68      5.15 o 
  -8   3   9      275.36      281.80      7.79 o 
  -7   3   9       15.99       11.08      2.51 o 
  -6   3   9       26.43       27.05      3.13 o 
  -5   3   9       14.69       18.20      2.72 o 
  -4   3   9       29.62       40.70      3.36 o 
  -3   3   9        1.85        4.48      2.24 o 
  -2   3   9      978.72      989.76     13.84 o 
  -1   3   9      586.66      559.68     11.02 o 
   0   3   9        8.17        7.20      2.24 o 
   1   3   9     1299.89     1283.04     17.62 o 
   2   3   9     1303.19     1360.77     22.80 o 
   3   3   9      172.49      150.28      8.98 o 
   4   3   9      194.80      199.69     10.08 o 
   5   3   9      430.25      451.73     17.26 o 
   6   3   9      205.51      212.34     10.48 o 
   7   3   9       77.41       73.52      6.36 o 
   8   3   9      296.85      311.97     12.86 o 
   9   3   9      175.17      179.94      9.95 o 
  10   3   9       96.70      103.49     15.23 o 
  11   3   9      270.27      280.27     15.51 o 
 -20   4   9       58.79       38.91      6.40 o 
 -19   4   9       61.71       66.19      7.25 o 
 -18   4   9      231.37      220.28     11.87 o 
 -17   4   9       40.10       47.24      5.60 o 
 -16   4   9      369.75      403.51     12.71 o 
 -15   4   9      140.65      134.09      7.67 o 
 -14   4   9        0.05       -0.78      1.97 o 
 -13   4   9      279.47      272.93      8.63 o 
 -12   4   9      296.48      300.05      8.38 o 
 -11   4   9      272.94      264.66     10.13 o 
 -10   4   9       11.22        9.32      2.63 o 
  -9   4   9      534.36      548.96     10.95 o 
  -8   4   9       81.32       77.32      5.16 o 
  -7   4   9      248.45      196.65      6.87 o 
  -6   4   9      100.99       87.40      4.74 o 
  -5   4   9       86.27      106.00      4.79 o 
  -4   4   9       75.64       83.32      4.32 o 
  -3   4   9        0.60       -0.29      2.22 o 
  -2   4   9       34.53       38.41      3.67 o 
  -1   4   9        0.90        1.39      2.55 o 
   0   4   9      140.56      139.06      6.60 o 
   1   4   9        5.04        4.09      2.80 o 
   2   4   9      613.47      583.12     14.19 o 
   3   4   9      374.08      390.53     13.34 o 
   4   4   9      319.95      325.49     12.38 o 
   5   4   9       40.22       38.62      5.98 o 
   6   4   9      136.00      122.68      8.67 o 
   7   4   9       48.93       49.56      6.92 o 
   8   4   9      147.38      145.26      9.66 o 
   9   4   9        1.47       -4.17      5.64 o 
  10   4   9      121.95      134.17     17.25 o 
  11   4   9       22.95       15.51      6.42 o 
 -19   5   9       38.64       42.18      6.20 o 
 -18   5   9       21.46       17.99      4.97 o 
 -17   5   9        1.53       -1.42      3.51 o 
 -16   5   9       41.08       40.03      5.79 o 
 -15   5   9       20.48       19.38      3.53 o 
 -14   5   9       45.33       47.03      3.44 o 
 -13   5   9      178.07      184.02      6.98 o 
 -12   5   9       48.64       57.39      4.38 o 
 -11   5   9       21.75       16.33      2.90 o 
 -10   5   9      358.94      364.30      9.18 o 
  -9   5   9      432.25      443.32     12.37 o 
  -8   5   9       90.00       76.36      5.39 o 
  -7   5   9      862.27      804.60     13.17 o 
  -6   5   9      732.16      627.61     12.84 o 
  -5   5   9      258.93      250.11      7.24 o 
  -4   5   9     1059.89      973.24     14.24 o 
  -3   5   9       35.59       32.77      3.44 o 
  -2   5   9        5.11        2.63      2.70 o 
  -1   5   9     1113.35     1085.68     19.97 o 
   0   5   9        4.83       10.04      3.32 o 
   1   5   9        0.06       -2.53      2.53 o 
   2   5   9      207.17      180.42      8.71 o 
   3   5   9      258.02      253.39     11.19 o 
   4   5   9        9.56        9.97      4.08 o 
   5   5   9      276.72      304.50     12.33 o 
   6   5   9       28.04       18.83      4.88 o 
   7   5   9       22.16       35.93      8.32 o 
   8   5   9        0.97        7.17      4.20 o 
   9   5   9       97.52       93.86      7.24 o 
  10   5   9       25.42       30.10      7.51 o 
  11   5   9      242.78      282.47     16.42 o 
 -19   6   9        4.12        3.93      4.51 o 
 -18   6   9        3.46        7.78      4.37 o 
 -17   6   9       31.30       23.96      5.11 o 
 -16   6   9        0.52       -1.33      3.53 o 
 -15   6   9        8.44        5.83      3.23 o 
 -14   6   9      183.74      178.94     10.56 o 
 -13   6   9        0.23        3.72      2.46 o 
 -12   6   9        9.87        7.30      2.67 o 
 -11   6   9        1.27        4.07      2.41 o 
 -10   6   9       51.33       56.23      4.45 o 
  -9   6   9      155.63      151.09      7.03 o 
  -8   6   9        0.70        2.99      2.45 o 
  -7   6   9       93.06       96.32      5.63 o 
  -6   6   9       13.04        5.09      2.60 o 
  -5   6   9      209.27      181.44      5.89 o 
  -4   6   9       14.88       12.29      2.89 o 
  -3   6   9        3.97        0.86      2.58 o 
  -2   6   9       36.33       47.62      4.60 o 
  -1   6   9       22.60       15.83      3.38 o 
   0   6   9        2.22        2.28      3.03 o 
   1   6   9       67.41       74.45      5.26 o 
   2   6   9      338.79      309.16     11.03 o 
   3   6   9       98.45      105.10      7.34 o 
   4   6   9      170.38      179.07     10.12 o 
   5   6   9      426.74      443.64     14.85 o 
   6   6   9       11.62       15.88      7.17 o 
   7   6   9        0.58        3.77      4.04 o 
   8   6   9       24.12       10.51      5.23 o 
   9   6   9       24.97       19.42      5.17 o 
  10   6   9       50.47       49.34      8.88 o 
 -19   7   9        2.22        4.57      5.40 o 
 -18   7   9       23.15       11.86      4.57 o 
 -17   7   9      158.38      168.36     10.42 o 
 -16   7   9       16.24       14.12      4.70 o 
 -15   7   9      106.43      117.26      7.11 o 
 -14   7   9       58.19       57.36      5.79 o 
 -13   7   9       51.89       45.91      4.33 o 
 -12   7   9      153.79      144.89      9.84 o 
 -11   7   9       10.46        7.41      2.74 o 
 -10   7   9       11.87        2.40      2.60 o 
  -9   7   9        9.34       11.10      3.33 o 
  -8   7   9       47.70       39.46      4.29 o 
  -7   7   9       53.35       63.44      5.49 o 
  -6   7   9       20.60       16.17      3.27 o 
  -5   7   9       31.83       25.80      3.74 o 
  -4   7   9       55.33       39.41      4.00 o 
  -3   7   9       49.66       45.25      4.35 o 
  -2   7   9      182.23      165.83      6.84 o 
  -1   7   9       74.12       84.37      5.04 o 
   0   7   9       38.34       36.39      4.50 o 
   1   7   9        6.21        5.71      3.11 o 
   2   7   9      480.84      493.08     13.65 o 
   3   7   9      227.47      212.78     12.42 o 
   4   7   9        0.70       -0.59      3.25 o 
   5   7   9       23.52       23.91      4.96 o 
   6   7   9      126.02      134.85     11.87 o 
   7   7   9        2.37        2.18      4.62 o 
   8   7   9      213.66      256.71     12.55 o 
   9   7   9        9.88       15.32      4.34 o 
  10   7   9      158.87      156.30     13.44 o 
 -18   8   9      166.57      182.44     11.19 o 
 -17   8   9       83.57       88.21      8.46 o 
 -16   8   9      103.86       95.28      8.95 o 
 -15   8   9       39.46       31.44      4.87 o 
 -14   8   9       66.77       73.15      6.35 o 
 -13   8   9      284.67      288.67      9.19 o 
 -12   8   9      224.89      250.96      9.56 o 
 -11   8   9       56.29       37.70      8.65 o 
 -10   8   9        2.94        2.16      3.27 o 
  -9   8   9       99.25      108.69      9.05 o 
  -8   8   9       15.00       28.27      4.03 o 
  -7   8   9      499.83      444.89     12.95 o 
  -6   8   9      564.06      536.86     11.16 o 
  -5   8   9      110.84       99.45      5.80 o 
  -4   8   9        2.30        9.00      3.04 o 
  -3   8   9        0.26        3.04      2.90 o 
  -2   8   9      127.57      122.32      6.11 o 
  -1   8   9       84.48       67.20      5.50 o 
   0   8   9        5.52        3.24      2.85 o 
   1   8   9        0.14        2.94      3.05 o 
   2   8   9      126.52      114.81      5.65 o 
   3   8   9      626.33      632.70     14.86 o 
   4   8   9        1.64       -1.14      3.81 o 
   5   8   9       14.78       12.93      4.98 o 
   6   8   9       85.86      117.65     10.02 o 
   7   8   9        1.89       -4.25      4.45 o 
   8   8   9        1.65        2.40      5.00 o 
   9   8   9      268.48      281.76     13.09 o 
 -17   9   9       59.10       50.99      8.51 o 
 -16   9   9        7.63        5.00      4.86 o 
 -15   9   9        5.87        6.45      3.98 o 
 -14   9   9       59.42       60.08      6.64 o 
 -13   9   9      480.52      510.79     12.61 o 
 -12   9   9       74.41       54.46      7.50 o 
 -11   9   9        7.85        7.73      3.86 o 
 -10   9   9       20.51        5.42      3.69 o 
  -9   9   9      731.49      740.31     18.39 o 
  -8   9   9       11.38        9.00      3.80 o 
  -7   9   9     1183.62     1210.52     19.21 o 
  -6   9   9        5.97        4.13      2.79 o 
  -5   9   9      415.66      400.58     10.36 o 
  -4   9   9        1.02        4.11      2.96 o 
  -3   9   9        3.17        6.52      3.13 o 
  -2   9   9       17.34       18.56      3.47 o 
  -1   9   9      993.82     1008.24     14.60 o 
   0   9   9      126.59       95.52      5.78 o 
   1   9   9      273.76      274.44      8.74 o 
   2   9   9       85.00       77.93      5.29 o 
   3   9   9        0.56        2.05      3.68 o 
   4   9   9       10.37        4.57      3.97 o 
   5   9   9      107.11       89.35      9.24 o 
   6   9   9      101.35      120.79     11.30 o 
   7   9   9        1.67       -4.57      4.86 o 
   8   9   9       56.60       54.94      8.15 o 
 -16  10   9       13.54       11.69      6.01 o 
 -15  10   9       69.05       85.19      7.62 o 
 -14  10   9       14.90       13.91      4.86 o 
 -13  10   9      104.06      107.55      9.35 o 
 -12  10   9      402.79      425.86     20.86 o 
 -11  10   9        0.53        2.62      3.62 o 
 -10  10   9       72.62       65.27      6.97 o 
  -9  10   9      291.58      291.84     11.36 o 
  -8  10   9      160.96      182.55      8.17 o 
  -7  10   9       17.68       24.12      4.06 o 
  -6  10   9      169.96      187.17     11.89 o 
  -5  10   9       27.47       30.20      4.07 o 
  -4  10   9        0.80        0.91      3.02 o 
  -3  10   9       13.96       18.05      3.91 o 
  -2  10   9       75.57       78.13      5.32 o 
  -1  10   9        4.01        7.66      2.76 o 
   0  10   9        5.99        8.34      3.84 o 
   1  10   9      120.24      161.18      7.73 o 
   2  10   9       21.79       21.70      4.19 o 
   3  10   9      332.73      362.17     13.32 o 
   4  10   9      956.46     1091.69     24.30 o 
   5  10   9      689.19      762.75     20.05 o 
   6  10   9      355.89      398.59     16.97 o 
   7  10   9       86.45       84.66      9.93 o 
   8  10   9       97.53       95.31     12.18 o 
 -16  11   9       52.68       39.34     19.01 o 
 -15  11   9        1.89       11.56      4.79 o 
 -14  11   9      127.86      136.62     10.34 o 
 -13  11   9      291.72      330.55     16.16 o 
 -12  11   9       12.19       17.72      4.56 o 
 -11  11   9       12.20       11.18      4.44 o 
 -10  11   9      113.03      142.39     10.85 o 
  -9  11   9       44.86       45.09      5.61 o 
  -8  11   9      115.90      110.42      8.20 o 
  -7  11   9      371.78      404.77     13.35 o 
  -6  11   9       21.00       14.84      4.72 o 
  -5  11   9        5.59        6.14      4.16 o 
  -4  11   9       11.90       20.84      4.29 o 
  -3  11   9       16.00        9.42      3.69 o 
  -2  11   9        7.59        6.21      3.75 o 
  -1  11   9        1.65        5.57      3.57 o 
   0  11   9       26.11       24.62      5.20 o 
   1  11   9      157.37      173.61     10.06 o 
   2  11   9       10.41       11.93      4.30 o 
   3  11   9      106.01       67.57      9.05 o 
   4  11   9      104.38      108.95     10.88 o 
   5  11   9        0.51       -3.36      6.21 o 
   6  11   9        0.63       -0.16      5.35 o 
   7  11   9        3.54        0.73      5.61 o 
 -14  12   9       14.78       18.19      6.40 o 
 -13  12   9       84.18       84.85      9.75 o 
 -12  12   9       18.13       18.61      4.77 o 
 -11  12   9        2.46        0.69      4.90 o 
 -10  12   9       89.36       93.17     11.66 o 
  -9  12   9      128.85      124.34      7.69 o 
  -8  12   9        7.66       13.53      4.04 o 
  -7  12   9        4.07        5.56      4.11 o 
  -6  12   9        1.02        5.56      4.12 o 
  -5  12   9       35.88       45.44      5.49 o 
  -4  12   9       69.30       77.55      7.28 o 
  -3  12   9        1.15        0.36      3.94 o 
  -2  12   9      132.91      122.34      9.22 o 
  -1  12   9       33.98       23.24      5.47 o 
   0  12   9        2.00        4.68      4.75 o 
   1  12   9        3.37       -0.56      4.78 o 
   2  12   9        1.58       -2.72      4.52 o 
   3  12   9      132.57      119.28     12.59 o 
   4  12   9       20.08       20.23      6.71 o 
   5  12   9       20.28       11.08      6.48 o 
 -13  13   9       53.44       45.70      8.62 o 
 -12  13   9        1.77        1.64      4.16 o 
 -11  13   9       17.13       13.70      5.01 o 
 -10  13   9       42.58       47.72      7.32 o 
  -9  13   9      246.11      225.36     13.60 o 
  -8  13   9      114.78       88.41      8.38 o 
  -7  13   9       61.96       58.18      8.19 o 
  -6  13   9        7.41       11.44      5.58 o 
  -5  13   9        1.59        5.59      4.40 o 
  -4  13   9        2.12        5.52      4.68 o 
  -3  13   9       81.42       97.59      8.17 o 
  -2  13   9       18.05       15.17      4.85 o 
  -1  13   9      142.07      143.22     11.75 o 
   0  13   9      124.49      139.48     23.52 o 
   1  13   9      144.44      155.72     11.90 o 
   2  13   9       48.45       33.92      8.47 o 
   3  13   9      342.84      360.88     40.70 o 
   4  13   9        0.57        2.65      6.48 o 
 -11  14   9        0.29        2.59      4.72 o 
 -10  14   9       22.70       22.43      6.35 o 
  -9  14   9      199.35      180.38     12.27 o 
  -8  14   9       29.74       26.28      6.44 o 
  -7  14   9       14.79       31.33      7.05 o 
  -6  14   9       56.60       61.35     11.24 o 
  -5  14   9       54.87       72.01     10.77 o 
  -4  14   9        0.65       12.71      5.75 o 
  -3  14   9        0.22        6.26      5.00 o 
  -2  14   9        5.48        4.83      4.56 o 
  -1  14   9       12.22       13.20     11.95 o 
   0  14   9       10.46        8.74      7.18 o 
   1  14   9        0.19        9.70      7.06 o 
   2  14   9       81.46      115.54     17.95 o 
  -8  15   9      114.87      129.41     11.33 o 
  -7  15   9      365.57      403.04     17.76 o 
  -6  15   9        6.14       10.24      6.43 o 
  -5  15   9        8.71       15.54      8.13 o 
  -4  15   9       28.11       45.28      7.71 o 
  -3  15   9       15.21       35.76      6.44 o 
  -2  15   9       61.28       57.76      9.49 o 
  -1  15   9        4.56       13.63      6.65 o 
 -20   0  10        0.91        7.82     12.94 o 
 -19   0  10      327.28      303.87     17.59 o 
 -18   0  10      172.28      155.07     13.40 o 
 -17   0  10      636.82      651.43     23.39 o 
 -16   0  10        7.91       11.36      5.50 o 
 -15   0  10      873.06      830.63     19.58 o 
 -14   0  10       20.42       16.01      4.46 o 
 -13   0  10      496.11      476.98     16.60 o 
 -12   0  10      195.98      232.98     11.86 o 
 -11   0  10       13.00        3.83      3.81 o 
 -10   0  10      117.09      110.03     10.10 o 
  -9   0  10      823.51      721.44     20.27 o 
  -8   0  10        9.85       17.05      4.90 o 
  -7   0  10      168.64      186.04     10.63 o 
  -6   0  10      160.32      137.29      9.32 o 
  -5   0  10        0.05        2.75      3.30 o 
  -4   0  10      366.04      318.65     10.77 o 
  -3   0  10     1851.84     1773.68     29.26 o 
  -2   0  10      528.59      528.70     14.86 o 
  -1   0  10       63.89       73.14      6.46 o 
   0   0  10        4.71        0.70      4.75 o 
   1   0  10      556.93      559.77     19.28 o 
   2   0  10      218.11      197.88     14.70 o 
   3   0  10       50.91       38.89      7.02 o 
   4   0  10       56.91       40.54     10.70 o 
   5   0  10      651.88      707.26     26.27 o 
   6   0  10      255.06      248.98     44.91 o 
   7   0  10        2.33       -4.39      7.01 o 
   8   0  10       46.66       23.54     11.85 o 
   9   0  10      222.47      282.71     18.80 o 
  10   0  10        3.91        4.04      6.77 o 
 -19   1  10       23.54       28.43      5.37 o 
 -18   1  10      171.01      172.20      9.95 o 
 -17   1  10       18.60       21.42      4.60 o 
 -16   1  10        6.99        6.79      3.61 o 
 -15   1  10      107.37      111.40      5.34 o 
 -14   1  10      177.34      158.37      6.98 o 
 -13   1  10      148.18      135.22      8.89 o 
 -12   1  10      382.68      394.96     12.35 o 
 -11   1  10      288.65      298.80      8.58 o 
 -10   1  10       87.58       83.50      5.30 o 
  -9   1  10        1.55       -0.18      2.64 o 
  -8   1  10      133.14      157.07      9.28 o 
  -7   1  10       33.33       20.09      3.51 o 
  -6   1  10     2434.76     2303.45     26.41 o 
  -5   1  10        3.26        8.92      2.48 o 
  -4   1  10      106.89       95.27      4.77 o 
  -3   1  10        0.78       -0.26      2.29 o 
  -2   1  10      502.20      510.22     10.38 o 
  -1   1  10       46.64       43.75      3.82 o 
   0   1  10       28.03       28.85      3.48 o 
   1   1  10        3.35       -3.04      3.04 o 
   2   1  10        3.05        2.77      3.42 o 
   3   1  10       18.52       18.57      4.07 o 
   4   1  10      217.47      238.28      9.78 o 
   5   1  10      346.73      361.25     12.61 o 
   6   1  10      380.38      387.26     16.43 o 
   7   1  10       19.88       20.87      6.46 o 
   8   1  10        1.98        2.36      4.94 o 
   9   1  10        1.96       -2.88      4.80 o 
  10   1  10      232.78      274.21     11.87 o 
 -19   2  10       21.20       17.12      4.87 o 
 -18   2  10        1.37        8.14      4.09 o 
 -17   2  10       65.16       62.51      6.49 o 
 -16   2  10       63.95       70.03      6.68 o 
 -15   2  10       61.97       59.87      4.14 o 
 -14   2  10       17.84       19.14      3.14 o 
 -13   2  10        5.86        5.60      2.57 o 
 -12   2  10        4.15        3.81      2.53 o 
 -11   2  10       34.11       22.72      3.48 o 
 -10   2  10       71.46       73.35      5.02 o 
  -9   2  10       87.64       84.27      5.50 o 
  -8   2  10        9.96        4.37      2.79 o 
  -7   2  10      459.07      439.76     10.38 o 
  -6   2  10       21.00       12.24      2.81 o 
  -5   2  10      599.40      553.94     11.67 o 
  -4   2  10        9.80       13.22      2.63 o 
  -3   2  10      273.90      279.20     10.34 o 
  -2   2  10       21.08       18.98      3.19 o 
  -1   2  10      570.26      570.06     11.24 o 
   0   2  10       38.46       35.33      5.40 o 
   1   2  10        1.11        5.21      3.44 o 
   2   2  10       36.59       32.43      4.62 o 
   3   2  10      173.02      155.41     10.42 o 
   4   2  10       38.18       36.09      5.76 o 
   5   2  10      200.78      210.05      9.40 o 
   6   2  10        2.86       -2.23      4.02 o 
   7   2  10        7.13        9.30      5.74 o 
   8   2  10        4.43       -5.57      5.57 o 
   9   2  10        0.14       -3.07      4.83 o 
  10   2  10        0.49        5.60     13.05 o 
 -19   3  10        2.84       -1.69      4.23 o 
 -18   3  10        1.74        3.14      4.02 o 
 -17   3  10        2.27        9.41      4.08 o 
 -16   3  10        1.27        5.10      3.70 o 
 -15   3  10       19.82       13.03      2.80 o 
 -14   3  10       51.29       44.59      4.90 o 
 -13   3  10       78.89       87.12      5.67 o 
 -12   3  10       63.62       55.52      4.39 o 
 -11   3  10        0.81        0.09      2.41 o 
 -10   3  10      118.24       98.99      6.38 o 
  -9   3  10       20.30       12.07      3.14 o 
  -8   3  10       26.55       18.89      3.57 o 
  -7   3  10        0.20       -1.14      2.40 o 
  -6   3  10      280.82      249.31      8.21 o 
  -5   3  10        0.09        2.51      2.44 o 
  -4   3  10       47.37       32.46      3.36 o 
  -3   3  10        0.28        0.02      2.34 o 
  -2   3  10      285.59      275.69      8.10 o 
  -1   3  10        1.86        4.65      2.76 o 
   0   3  10        0.56        5.81      3.03 o 
   1   3  10      111.63       96.81      8.13 o 
   2   3  10       29.20       26.44      4.87 o 
   3   3  10       60.53       39.87      6.19 o 
   4   3  10       18.14       19.73      5.27 o 
   5   3  10        2.88        3.85      4.53 o 
   6   3  10      198.78      197.35     10.30 o 
   7   3  10       11.12       13.07      6.76 o 
   8   3  10       87.62      101.47     14.06 o 
   9   3  10       17.44       15.95      8.96 o 
 -19   4  10        1.19        2.83      4.55 o 
 -18   4  10      260.22      275.64     14.43 o 
 -17   4  10      284.91      286.63     12.00 o 
 -16   4  10       14.57       14.36      3.27 o 
 -15   4  10        8.11        6.66      3.10 o 
 -14   4  10        8.27        2.92      2.72 o 
 -13   4  10        1.61        5.48      2.92 o 
 -12   4  10      115.63      125.51      6.65 o 
 -11   4  10      102.44      104.51      6.96 o 
 -10   4  10        6.99        4.66      2.69 o 
  -9   4  10       71.45       67.24      6.56 o 
  -8   4  10      133.48      128.08      6.72 o 
  -7   4  10        0.29        0.72      2.67 o 
  -6   4  10      115.29      119.40      5.84 o 
  -5   4  10       74.65       70.11      4.69 o 
  -4   4  10       11.43        6.87      2.74 o 
  -3   4  10       97.17       76.06      4.98 o 
  -2   4  10       96.30       80.91      8.24 o 
  -1   4  10       46.61       48.84      4.19 o 
   0   4  10      188.81      169.84      7.92 o 
   1   4  10      525.84      516.01     13.93 o 
   2   4  10       84.43       81.13      7.04 o 
   3   4  10       97.91       88.13      8.18 o 
   4   4  10      168.15      175.50     10.45 o 
   5   4  10       14.52       14.37      5.40 o 
   6   4  10       45.10       49.12      7.53 o 
   7   4  10       42.20       43.29      6.20 o 
   8   4  10       23.54       11.61      5.75 o 
   9   4  10        3.85        5.73      5.12 o 
 -19   5  10        5.15        4.15      8.63 o 
 -18   5  10       34.15       35.70      6.26 o 
 -17   5  10      122.34      108.18     10.30 o 
 -16   5  10        2.01       -0.72      3.29 o 
 -15   5  10       53.34       62.80      5.67 o 
 -14   5  10      247.97      254.71      8.45 o 
 -13   5  10       15.76       12.71      3.25 o 
 -12   5  10      600.78      624.76     13.86 o 
 -11   5  10       62.61       59.92      5.51 o 
 -10   5  10       18.64       18.61      3.60 o 
  -9   5  10       34.49       35.42      4.21 o 
  -8   5  10       70.35       81.72      9.77 o 
  -7   5  10      172.02      155.70      7.29 o 
  -6   5  10      586.94      567.13     12.05 o 
  -5   5  10      226.72      207.77      7.14 o 
  -4   5  10      171.98      149.35      6.22 o 
  -3   5  10      113.48      131.59      6.53 o 
  -2   5  10       70.48       58.98      5.14 o 
  -1   5  10        0.05        2.41      3.19 o 
   0   5  10        0.05        1.54      3.18 o 
   1   5  10        0.08        0.35      3.52 o 
   2   5  10       92.28      122.13      8.00 o 
   3   5  10       10.46        8.27      4.60 o 
   4   5  10       90.02       89.79      8.44 o 
   5   5  10       44.05       39.12      7.07 o 
   6   5  10       97.15      120.66     11.19 o 
   7   5  10       23.05       13.73      6.97 o 
   8   5  10       32.06       38.26      5.92 o 
   9   5  10      252.33      280.21     12.67 o 
 -18   6  10       40.42       44.23      6.79 o 
 -17   6  10       99.57       97.07      9.40 o 
 -16   6  10      452.89      505.80     17.57 o 
 -15   6  10       11.33        8.35      3.94 o 
 -14   6  10       55.54       57.12      5.40 o 
 -13   6  10      132.91      141.39      6.95 o 
 -12   6  10       31.62       31.51      4.47 o 
 -11   6  10       25.24       23.38      3.88 o 
 -10   6  10       61.97       71.85      6.04 o 
  -9   6  10        0.83        5.27      3.02 o 
  -8   6  10       37.02       29.60      4.39 o 
  -7   6  10       81.13       66.56      5.43 o 
  -6   6  10      253.62      233.17      7.21 o 
  -5   6  10       92.60       80.68      5.58 o 
  -4   6  10      155.99      169.00      7.35 o 
  -3   6  10       25.95       14.73      3.44 o 
  -2   6  10       40.46       47.00      4.77 o 
  -1   6  10      178.49      212.99      9.07 o 
   0   6  10      332.29      329.79     11.01 o 
   1   6  10      167.65      155.94      7.45 o 
   2   6  10      203.61      210.00     10.08 o 
   3   6  10      182.01      211.67     10.93 o 
   4   6  10       19.08       33.63      6.62 o 
   5   6  10      497.09      545.86     18.42 o 
   6   6  10       20.14        6.52      6.03 o 
   7   6  10       32.36       26.48      6.20 o 
   8   6  10      198.60      229.91     15.99 o 
 -18   7  10        8.84        4.26      7.00 o 
 -17   7  10        0.05        3.26      4.63 o 
 -16   7  10      240.78      249.35     13.78 o 
 -15   7  10        1.33        0.23      3.58 o 
 -14   7  10        0.13       -0.59      2.71 o 
 -13   7  10      270.55      306.43     11.99 o 
 -12   7  10       34.71       32.14      6.61 o 
 -11   7  10      159.59      157.76      8.25 o 
 -10   7  10       34.97       32.73      4.80 o 
  -9   7  10      347.21      360.20     11.29 o 
  -8   7  10       19.41       24.31      4.74 o 
  -7   7  10      191.98      197.51      9.55 o 
  -6   7  10      143.06      126.24      6.70 o 
  -5   7  10      508.20      536.77     12.00 o 
  -4   7  10       36.05       41.73      4.58 o 
  -3   7  10      245.40      247.66      8.59 o 
  -2   7  10       22.46       19.77      5.57 o 
  -1   7  10      246.07      244.28     10.09 o 
   0   7  10       79.92       76.35      9.33 o 
   1   7  10        1.71        1.74      3.01 o 
   2   7  10      388.62      384.08     13.11 o 
   3   7  10      642.12      650.40     17.83 o 
   4   7  10      290.94      325.33     13.69 o 
   5   7  10       56.35       66.08      8.17 o 
   6   7  10        5.29        0.75      4.88 o 
   7   7  10      133.43      120.82     10.31 o 
   8   7  10       81.04       93.79      9.28 o 
 -17   8  10       82.35       85.50      9.83 o 
 -16   8  10      210.93      236.03     11.15 o 
 -15   8  10       33.73       31.27      5.61 o 
 -14   8  10      101.69      108.40      9.14 o 
 -13   8  10      405.77      454.13     16.79 o 
 -12   8  10        8.79       13.63      4.34 o 
 -11   8  10       49.89       59.35      6.13 o 
 -10   8  10       82.32       92.54      7.26 o 
  -9   8  10        2.13        1.42      3.21 o 
  -8   8  10      128.42      111.18      7.33 o 
  -7   8  10      131.40      140.55      6.46 o 
  -6   8  10       10.96       10.37      3.39 o 
  -5   8  10       72.46       64.52      5.26 o 
  -4   8  10      369.20      365.10     10.88 o 
  -3   8  10       57.87       63.99      5.25 o 
  -2   8  10       27.36       37.34      4.29 o 
  -1   8  10        3.86        3.53      3.50 o 
   0   8  10       46.91       33.22      4.79 o 
   1   8  10      285.40      286.12     10.76 o 
   2   8  10        3.52        6.11      4.19 o 
   3   8  10        5.56       12.74      4.92 o 
   4   8  10      154.15      139.32     11.30 o 
   5   8  10        2.14        1.77      5.22 o 
   6   8  10       27.25       28.17      6.70 o 
   7   8  10       84.70       76.08      8.97 o 
 -16   9  10        0.08        1.13      4.23 o 
 -15   9  10        9.62        8.30      4.51 o 
 -14   9  10       53.11       44.13      9.82 o 
 -13   9  10      156.85      152.23      9.07 o 
 -12   9  10       45.41       44.86      6.15 o 
 -11   9  10       95.09      100.69     10.23 o 
 -10   9  10       69.74       82.68      8.98 o 
  -9   9  10      226.61      234.61     11.70 o 
  -8   9  10      107.53      120.47      7.27 o 
  -7   9  10       58.97       65.16      5.58 o 
  -6   9  10       37.86       35.41      4.55 o 
  -5   9  10       31.99       34.75      4.51 o 
  -4   9  10        5.57        2.49      3.29 o 
  -3   9  10        3.77        9.39      3.66 o 
  -2   9  10      174.64      230.21      8.23 o 
  -1   9  10      353.04      331.27     15.27 o 
   0   9  10       20.78       23.75      5.46 o 
   1   9  10        0.12        6.45      4.64 o 
   2   9  10      109.54      113.73     17.92 o 
   3   9  10       38.68       28.07      6.87 o 
   4   9  10       78.37       76.52      9.21 o 
   5   9  10        7.40        4.85      5.55 o 
   6   9  10       20.28       11.64      5.75 o 
 -15  10  10      111.09      115.55     11.87 o 
 -14  10  10        0.01        9.00      5.73 o 
 -13  10  10       47.35       33.48      5.54 o 
 -12  10  10       11.16        8.69      4.49 o 
 -11  10  10      130.12      111.07      8.78 o 
 -10  10  10       50.09       62.20     10.03 o 
  -9  10  10       13.28       12.84      4.15 o 
  -8  10  10        1.63        1.27      4.02 o 
  -7  10  10       47.90       43.55      5.48 o 
  -6  10  10      151.89      145.95      8.33 o 
  -5  10  10       22.02       23.09      4.20 o 
  -4  10  10       82.45       83.34      6.39 o 
  -3  10  10        1.10        2.44      3.46 o 
  -2  10  10      168.07      160.22      7.23 o 
  -1  10  10       47.48       34.27      7.31 o 
   0  10  10       35.31       28.57      6.15 o 
   1  10  10        6.79        7.64      4.76 o 
   2  10  10      282.64      279.18     15.28 o 
   3  10  10       11.40        3.84      5.36 o 
   4  10  10        0.45        7.51      5.76 o 
   5  10  10      144.27      158.20     12.35 o 
 -14  11  10        1.16       -0.66      5.46 o 
 -13  11  10       70.04       49.54      6.32 o 
 -12  11  10       74.02       61.41      9.81 o 
 -11  11  10      355.30      381.84     15.99 o 
 -10  11  10        1.51       -0.52      4.36 o 
  -9  11  10      323.90      378.06     14.73 o 
  -8  11  10        4.43        5.86      3.99 o 
  -7  11  10       20.85       35.03      5.27 o 
  -6  11  10       15.45       20.17      4.61 o 
  -5  11  10      105.86      106.44      9.16 o 
  -4  11  10        2.81        8.17      4.12 o 
  -3  11  10        3.51        4.75      4.26 o 
  -2  11  10        0.07       -1.88      3.64 o 
  -1  11  10       17.90       20.56      6.28 o 
   0  11  10       69.90       90.35     12.03 o 
   1  11  10       55.66       64.66      7.43 o 
   2  11  10      242.37      283.58     19.54 o 
   3  11  10      318.73      282.16     15.83 o 
   4  11  10        2.38       -3.96      5.46 o 
 -13  12  10        0.31       10.52      7.05 o 
 -12  12  10        9.74       11.00      4.81 o 
 -11  12  10       33.08       24.96      6.36 o 
 -10  12  10      181.84      211.08     11.99 o 
  -9  12  10      813.95      830.93     26.61 o 
  -8  12  10       25.85       12.94      6.64 o 
  -7  12  10       42.11       39.32      5.84 o 
  -6  12  10        5.21        8.87      4.50 o 
  -5  12  10       45.29       37.51      7.15 o 
  -4  12  10       11.81       11.98      5.20 o 
  -3  12  10        1.05        7.10      4.67 o 
  -2  12  10      296.02      310.76     17.38 o 
  -1  12  10       11.24       27.59      7.26 o 
   0  12  10        6.78       11.68      5.92 o 
   1  12  10      115.72      129.21      9.70 o 
   2  12  10      112.20      162.59     15.06 o 
   3  12  10       57.97       61.25     10.68 o 
 -11  13  10      175.91      191.66     22.92 o 
 -10  13  10        6.73        9.40      5.57 o 
  -9  13  10       73.61       63.53     10.57 o 
  -8  13  10        7.80        7.52      5.48 o 
  -7  13  10       63.48       59.85      7.78 o 
  -6  13  10       38.67       38.60      6.76 o 
  -5  13  10      106.25      144.17     29.47 o 
  -4  13  10        2.74        4.95      4.87 o 
  -3  13  10      336.35      355.02     13.56 o 
  -2  13  10      317.52      365.62     17.36 o 
  -1  13  10        4.84       26.61      8.53 o 
   0  13  10       18.52       21.07      7.74 o 
   1  13  10      238.55      306.45     14.94 o 
  -7  14  10        0.65        7.94      5.38 o 
  -6  14  10       35.84       56.83      7.61 o 
  -5  14  10       16.92       19.86     10.17 o 
  -4  14  10        4.33        3.16      5.79 o 
  -3  14  10       14.86       16.68      6.08 o 
 -18   1  11       54.95       47.43      6.47 o 
 -17   1  11       12.42        5.02      4.41 o 
 -16   1  11       26.67       20.20      4.27 o 
 -15   1  11       61.63       66.10      5.34 o 
 -14   1  11       15.99        7.91      3.35 o 
 -13   1  11      260.18      275.45      9.32 o 
 -12   1  11        0.45        2.35      2.97 o 
 -11   1  11       31.56       27.34      4.18 o 
 -10   1  11       38.41       39.72      4.64 o 
  -9   1  11       15.91       11.84      3.45 o 
  -8   1  11        4.83       10.18      3.28 o 
  -7   1  11        0.29       -0.62      2.74 o 
  -6   1  11      164.57      148.25      6.67 o 
  -5   1  11       24.78       26.10      3.64 o 
  -4   1  11       78.55       83.87      5.30 o 
  -3   1  11       74.52       56.55      4.64 o 
  -2   1  11       53.22       57.23      5.72 o 
  -1   1  11       54.72       56.95      4.47 o 
   0   1  11      144.97      142.13      8.22 o 
   1   1  11       30.03       31.11      5.73 o 
   2   1  11       54.40       58.70      6.53 o 
   3   1  11        1.05        3.69      4.23 o 
   4   1  11        8.55        6.32      5.14 o 
   5   1  11      146.96      130.73     11.73 o 
   6   1  11      202.42      238.98     14.53 o 
   7   1  11       41.44       36.72      7.92 o 
   8   1  11        9.38        9.49      6.71 o 
 -18   2  11      223.07      258.01     12.24 o 
 -17   2  11      173.30      173.56     10.93 o 
 -16   2  11        5.78        5.65      3.43 o 
 -15   2  11       24.66       30.51      4.69 o 
 -14   2  11      384.17      363.10     13.49 o 
 -13   2  11       57.61       63.50      5.41 o 
 -12   2  11      667.18      718.19     14.49 o 
 -11   2  11      314.01      312.37     10.24 o 
 -10   2  11      118.77      112.26      7.03 o 
  -9   2  11       66.75       62.11      5.57 o 
  -8   2  11       17.51       20.91      3.95 o 
  -7   2  11       40.16       69.00      5.77 o 
  -6   2  11     1437.69     1347.92     20.18 o 
  -5   2  11       36.73       32.84      4.01 o 
  -4   2  11      165.42      173.69      7.44 o 
  -3   2  11        7.69        7.68      3.27 o 
  -2   2  11      118.68      119.64      6.17 o 
  -1   2  11        0.75        2.50      2.94 o 
   0   2  11      298.47      303.90     11.17 o 
   1   2  11       27.88       27.31      4.82 o 
   2   2  11      116.42      128.84      9.02 o 
   3   2  11        5.01        5.52      4.82 o 
   4   2  11      194.33      172.94     11.65 o 
   5   2  11       22.37       24.13      7.79 o 
   6   2  11       89.50      109.51     14.36 o 
   7   2  11      158.91      200.87     13.33 o 
 -18   3  11        1.52       13.09      5.21 o 
 -17   3  11       73.33       73.03      7.74 o 
 -16   3  11       68.10       63.78      6.63 o 
 -15   3  11      380.68      387.02     10.97 o 
 -14   3  11       19.23       17.42      3.79 o 
 -13   3  11      134.04      127.00      7.27 o 
 -12   3  11       10.81       13.56      3.46 o 
 -11   3  11       13.50       13.24      4.03 o 
 -10   3  11      122.16      142.54      7.47 o 
  -9   3  11      453.64      464.25     11.95 o 
  -8   3  11        0.07        4.28      2.97 o 
  -7   3  11      207.44      194.03      8.79 o 
  -6   3  11      303.89      291.31      9.81 o 
  -5   3  11       41.58       32.65      4.03 o 
  -4   3  11       15.30       10.82      3.20 o 
  -3   3  11      612.61      578.36     12.61 o 
  -2   3  11       46.15       49.20      4.31 o 
  -1   3  11      201.70      229.51      9.45 o 
   0   3  11      603.50      622.02     16.93 o 
   1   3  11      167.78      168.39      9.81 o 
   2   3  11      231.97      244.12     11.67 o 
   3   3  11       21.96       14.82      5.41 o 
   4   3  11       34.52       44.49      7.58 o 
   5   3  11      317.52      347.43     13.77 o 
   6   3  11      459.06      485.33     16.92 o 
   7   3  11       57.75       82.91      9.89 o 
 -18   4  11        5.29        9.97      5.64 o 
 -17   4  11       10.21        9.65      4.76 o 
 -16   4  11        5.39        5.60      3.95 o 
 -15   4  11       23.33       25.64      4.00 o 
 -14   4  11       65.69       53.25      6.12 o 
 -13   4  11      139.27      130.89      7.35 o 
 -12   4  11        4.25        7.40      3.10 o 
 -11   4  11       31.24       19.77      3.95 o 
 -10   4  11       94.82       98.64      6.60 o 
  -9   4  11       44.60       52.91      5.21 o 
  -8   4  11       42.45       48.13      5.28 o 
  -7   4  11        0.95        4.13      3.25 o 
  -6   4  11       24.64       20.72      3.93 o 
  -5   4  11      303.76      314.76      8.80 o 
  -4   4  11      138.26      131.37      6.53 o 
  -3   4  11      198.22      189.09      7.76 o 
  -2   4  11       31.38       29.41      3.81 o 
  -1   4  11      247.62      282.28     10.46 o 
   0   4  11       52.73       49.60      6.70 o 
   1   4  11      236.85      270.87     12.79 o 
   2   4  11      116.30      111.06      9.35 o 
   3   4  11       53.12       43.01      7.44 o 
   4   4  11       32.84       40.92      9.30 o 
   5   4  11      172.89      188.73     12.54 o 
   6   4  11        1.78       -4.75      5.09 o 
   7   4  11      212.33      203.42     13.54 o 
 -17   5  11       30.45       26.33      6.48 o 
 -16   5  11       37.40       43.59      6.04 o 
 -15   5  11        3.37       -0.54      2.95 o 
 -14   5  11        4.21        3.71      3.54 o 
 -13   5  11      387.42      443.60     13.59 o 
 -12   5  11        1.74        7.05      3.13 o 
 -11   5  11      102.28      114.66      7.53 o 
 -10   5  11       16.74       16.80      4.18 o 
  -9   5  11       94.17      114.59      7.51 o 
  -8   5  11        3.11        4.84      3.55 o 
  -7   5  11        5.82        3.51      3.37 o 
  -6   5  11        0.12        2.62      3.20 o 
  -5   5  11       42.21       36.18      4.38 o 
  -4   5  11      153.68      146.16      9.56 o 
  -3   5  11       73.96       66.97      5.68 o 
  -2   5  11       12.32       15.13      3.56 o 
  -1   5  11       12.22       12.00      4.21 o 
   0   5  11        3.00        0.99      3.19 o 
   1   5  11        0.12        1.83      4.52 o 
   2   5  11       13.83       13.45      5.17 o 
   3   5  11       15.15       11.44      6.55 o 
   4   5  11       67.36       75.57     11.77 o 
   5   5  11        9.50       14.10      6.02 o 
   6   5  11       40.18       55.04     10.12 o 
   7   5  11      230.73      267.25     40.96 o 
 -17   6  11       16.17        5.94      5.57 o 
 -16   6  11       20.63       21.41      5.32 o 
 -15   6  11        2.55        3.60      3.34 o 
 -14   6  11      128.67      141.68      8.91 o 
 -13   6  11       45.58       59.47      6.01 o 
 -12   6  11       64.21       63.51      6.68 o 
 -11   6  11       57.04       50.74      5.60 o 
 -10   6  11        1.70        5.31      3.39 o 
  -9   6  11       51.83       55.89      5.79 o 
  -8   6  11      109.87      115.20      7.59 o 
  -7   6  11       48.96       46.97      6.18 o 
  -6   6  11      151.85      132.57      7.39 o 
  -5   6  11        0.77        0.42      3.10 o 
  -4   6  11       62.53       51.34      5.12 o 
  -3   6  11        4.95        2.81      3.32 o 
  -2   6  11      243.29      259.95      8.81 o 
  -1   6  11      329.20      333.69     11.79 o 
   0   6  11      173.52      186.03      8.52 o 
   1   6  11      131.05      152.44     11.47 o 
   2   6  11       28.86       36.95      6.56 o 
   3   6  11       22.51       27.69      6.97 o 
   4   6  11        0.14        3.97      5.27 o 
   5   6  11       36.15       32.49      7.02 o 
   6   6  11      170.83      182.38     17.91 o 
 -16   7  11       91.57      104.79      9.26 o 
 -15   7  11        2.90        7.52      5.66 o 
 -14   7  11       77.04       74.63      8.11 o 
 -13   7  11       38.61       27.73      6.36 o 
 -12   7  11       22.03       25.72      5.19 o 
 -11   7  11       62.91       64.09      6.48 o 
 -10   7  11       37.83       37.76      5.31 o 
  -9   7  11        0.14        3.23      3.92 o 
  -8   7  11        0.78        2.04      4.82 o 
  -7   7  11       81.43       88.85      7.92 o 
  -6   7  11        2.41        5.95      3.52 o 
  -5   7  11        8.21       16.85      3.92 o 
  -4   7  11      148.26      142.75      7.73 o 
  -3   7  11      104.06      100.71      6.25 o 
  -2   7  11       98.30      101.76      7.60 o 
  -1   7  11      223.97      214.66     10.62 o 
   0   7  11       19.51       26.69      5.94 o 
   1   7  11        7.66       13.10      6.81 o 
   2   7  11        3.11        7.24      5.50 o 
   3   7  11       71.52       47.22      9.72 o 
   4   7  11        2.36        5.85      5.60 o 
   5   7  11      288.09      308.03     15.54 o 
 -15   8  11        0.24        5.91      5.55 o 
 -14   8  11       22.41       24.62      6.71 o 
 -13   8  11       14.85       11.61      4.56 o 
 -12   8  11        0.02        6.24      4.63 o 
 -11   8  11      274.83      292.83     22.91 o 
 -10   8  11       20.76       18.95      4.40 o 
  -9   8  11       82.17       86.78      6.97 o 
  -8   8  11      115.97      136.66      8.28 o 
  -7   8  11      102.28       97.08      7.62 o 
  -6   8  11       78.71       82.27      6.42 o 
  -5   8  11      392.17      372.42     11.46 o 
  -4   8  11      280.71      300.89     10.94 o 
  -3   8  11        1.18        7.41      4.06 o 
  -2   8  11      207.99      189.95     10.04 o 
  -1   8  11      169.98      178.84     12.20 o 
   0   8  11        0.30        1.68      3.71 o 
   1   8  11       61.29       60.27      7.57 o 
   2   8  11       12.71       14.03      7.76 o 
   3   8  11        7.27       14.18      6.28 o 
   4   8  11      311.86      333.57     16.59 o 
   5   8  11       19.39       26.48     21.79 o 
 -14   9  11        8.34        7.91      4.59 o 
 -13   9  11        4.36       12.77      4.70 o 
 -12   9  11       15.00       11.25      4.95 o 
 -11   9  11       15.72       19.62      5.50 o 
 -10   9  11      139.22      123.17      8.69 o 
  -9   9  11       15.60       17.48      4.72 o 
  -8   9  11        3.54        8.58      3.97 o 
  -7   9  11        5.58        9.20      4.09 o 
  -6   9  11       68.13       67.42      6.09 o 
  -5   9  11      168.95      161.53      8.47 o 
  -4   9  11       97.07       67.12      6.09 o 
  -3   9  11      160.62      166.59      8.43 o 
  -2   9  11       28.14       47.94      6.66 o 
  -1   9  11       73.21       65.22      7.15 o 
   0   9  11        3.80       -1.53      3.91 o 
   1   9  11        0.12        3.51      9.66 o 
   2   9  11        9.81        9.71      6.14 o 
   3   9  11       35.94       43.18      9.20 o 
   4   9  11      136.98      149.91     15.05 o 
 -13  10  11        7.74        8.00      5.21 o 
 -12  10  11       20.07       19.81      5.94 o 
 -11  10  11      205.66      208.76     11.92 o 
 -10  10  11       42.14       30.84      6.97 o 
  -9  10  11        2.60        0.02      4.15 o 
  -8  10  11        2.23       -1.01      4.15 o 
  -7  10  11        0.01        1.29      4.31 o 
  -6  10  11        0.32        1.33      3.86 o 
  -5  10  11        5.08        5.63      4.13 o 
  -4  10  11       39.69       48.25      5.80 o 
  -3  10  11       44.35       43.49      5.47 o 
  -2  10  11      231.83      289.39     14.92 o 
  -1  10  11       20.33       29.43      6.53 o 
   0  10  11        6.82        9.64      5.27 o 
   1  10  11       84.64       93.78     11.77 o 
   2  10  11        7.95        1.45      6.76 o 
 -12  11  11       23.92       25.24      6.69 o 
 -11  11  11        0.02       -1.83      5.29 o 
 -10  11  11      122.42      119.08      9.17 o 
  -9  11  11      274.47      299.42     12.75 o 
  -8  11  11        0.55       -1.07      4.51 o 
  -7  11  11       19.76       16.97      5.18 o 
  -6  11  11      153.97      180.10     10.16 o 
  -5  11  11       34.38       38.20      6.76 o 
  -4  11  11      126.36      123.71      9.78 o 
  -3  11  11      315.09      358.79     21.14 o 
  -2  11  11       52.06       66.40      9.57 o 
  -1  11  11        1.93        0.98      6.13 o 
   0  11  11       15.76       28.45      6.47 o 
   1  11  11      193.93      206.71     16.27 o 
  -9  12  11       70.51       65.55      7.54 o 
  -8  12  11       34.64       29.43      6.09 o 
  -7  12  11       37.68       35.40      6.38 o 
  -6  12  11        0.94        0.98      5.68 o 
  -5  12  11       27.09        8.55      6.29 o 
  -4  12  11        6.18        6.32      5.43 o 
  -3  12  11        4.21        7.02      6.17 o 
  -2  12  11       38.13       39.17      9.43 o 
  -1  12  11       16.83       25.54      8.83 o 
 -17   0  12       80.07       48.42     14.93 o 
 -16   0  12        1.29        7.67      5.17 o 
 -15   0  12       36.64       29.76      6.50 o 
 -14   0  12      252.89      295.90     16.95 o 
 -13   0  12       50.45       60.34      9.11 o 
 -12   0  12      203.31      198.84     12.86 o 
 -11   0  12      134.83      140.80     11.80 o 
 -10   0  12      606.15      650.98     21.15 o 
  -9   0  12        1.31        6.88      5.06 o 
  -8   0  12       62.65       52.75      9.61 o 
  -7   0  12        0.38        2.98      4.43 o 
  -6   0  12     1248.81     1248.61     29.55 o 
  -5   0  12       63.92       68.04      7.37 o 
  -4   0  12      175.64      187.77     11.95 o 
  -3   0  12      133.36      144.82     11.87 o 
  -2   0  12       38.43       46.71      6.54 o 
  -1   0  12      468.59      490.13     37.04 o 
   0   0  12     1850.92     2063.40     52.49 o 
   1   0  12      474.30      493.22     23.48 o 
   2   0  12      304.75      315.18     19.83 o 
   3   0  12        5.93        3.43      6.58 o 
   4   0  12       26.00       31.24     11.06 o 
   5   0  12       52.05       24.84     16.43 o 
 -17   1  12      273.29      294.48     15.40 o 
 -16   1  12        4.67        9.17      3.61 o 
 -15   1  12       15.21       13.50      3.95 o 
 -14   1  12        6.88        4.40      3.96 o 
 -13   1  12        0.56       -0.93      3.49 o 
 -12   1  12       57.17       69.10      6.13 o 
 -11   1  12      433.56      449.04     12.56 o 
 -10   1  12        7.16        9.08      3.75 o 
  -9   1  12      256.08      282.25     11.78 o 
  -8   1  12      141.30      111.86      7.16 o 
  -7   1  12      738.61      754.82     15.87 o 
  -6   1  12      231.90      233.95     11.69 o 
  -5   1  12       78.38       72.96      5.58 o 
  -4   1  12       21.23       14.81      4.28 o 
  -3   1  12        0.26        5.46      3.69 o 
  -2   1  12       10.58       10.99      3.33 o 
  -1   1  12        1.35       -1.87      3.95 o 
   0   1  12      263.64      313.35     13.03 o 
   1   1  12       45.92       47.06      7.27 o 
   2   1  12       24.28       21.64      6.20 o 
   3   1  12        7.82        0.41      5.18 o 
   4   1  12       19.50       17.61      6.00 o 
   5   1  12      199.93      236.26     15.42 o 
 -17   2  12        2.48        7.76      5.68 o 
 -16   2  12       45.27       42.23      4.82 o 
 -15   2  12       85.84       81.62      6.53 o 
 -14   2  12        6.10        2.29      3.56 o 
 -13   2  12       11.65       12.06      4.90 o 
 -12   2  12       57.27       64.93      6.22 o 
 -11   2  12       11.45       13.70      3.90 o 
 -10   2  12      125.41      144.79      8.03 o 
  -9   2  12        2.30        3.29      3.40 o 
  -8   2  12      223.54      234.27     10.70 o 
  -7   2  12      152.10      147.54      8.41 o 
  -6   2  12      109.22      109.98      7.07 o 
  -5   2  12        3.85        5.55      3.51 o 
  -4   2  12        3.80        1.59      3.84 o 
  -3   2  12       55.56       56.53      5.15 o 
  -2   2  12        0.65        1.38      2.88 o 
  -1   2  12       12.04       10.30      4.44 o 
   0   2  12        0.13       10.38      4.34 o 
   1   2  12       39.82       39.74     11.27 o 
   2   2  12        0.96        4.78      5.81 o 
   3   2  12       64.22       58.45      8.63 o 
   4   2  12        3.62       -1.47      5.13 o 
   5   2  12        0.50        8.31      7.78 o 
 -16   3  12        1.59        3.42      3.35 o 
 -15   3  12       45.84       43.35      5.50 o 
 -14   3  12       24.97       18.49      4.62 o 
 -13   3  12      102.16      109.62      7.35 o 
 -12   3  12      121.49      155.05      8.29 o 
 -11   3  12       33.53       41.41      5.18 o 
 -10   3  12       16.77       15.88      4.07 o 
  -9   3  12       34.94       37.46      5.32 o 
  -8   3  12        0.96        6.23      3.83 o 
  -7   3  12       10.90       14.93      3.99 o 
  -6   3  12       24.58       23.53      4.28 o 
  -5   3  12       55.27       38.17      4.82 o 
  -4   3  12        0.22        7.04      3.93 o 
  -3   3  12       45.18       46.50      4.93 o 
  -2   3  12      178.74      199.70     14.02 o 
  -1   3  12      163.96      181.02      9.80 o 
   0   3  12       10.55       17.95      5.32 o 
   1   3  12      159.66      168.65     12.39 o 
   2   3  12        1.38        2.43      5.46 o 
   3   3  12       80.42       63.12     10.49 o 
   4   3  12      116.73      131.21     11.93 o 
   5   3  12        8.65        4.16      6.38 o 
 -16   4  12       38.09       31.82      5.86 o 
 -15   4  12       19.40       19.10      4.41 o 
 -14   4  12       75.90       81.68      6.76 o 
 -13   4  12       17.43       18.78      4.35 o 
 -12   4  12       38.97       44.23      5.68 o 
 -11   4  12      298.86      320.42     11.73 o 
 -10   4  12        8.49        9.58      4.09 o 
  -9   4  12       15.32       18.38      4.47 o 
  -8   4  12        0.03        6.32      3.74 o 
  -7   4  12       93.95       90.05      7.98 o 
  -6   4  12      153.73      151.29      8.06 o 
  -5   4  12      316.16      328.55     11.65 o 
  -4   4  12        8.84        8.15      3.81 o 
  -3   4  12       11.85       14.00      3.74 o 
  -2   4  12        1.00        2.83      4.14 o 
  -1   4  12       97.36       94.80      9.02 o 
   0   4  12      426.99      429.55     16.23 o 
   1   4  12        2.40       -0.19      6.04 o 
   2   4  12        3.64       14.79      6.23 o 
   3   4  12        3.81        5.76      5.47 o 
   4   4  12       14.24       16.95      6.65 o 
 -16   5  12       25.31       33.55      7.16 o 
 -15   5  12       32.27       33.42      5.40 o 
 -14   5  12       36.46       51.64      6.28 o 
 -13   5  12       70.97       63.39      9.47 o 
 -12   5  12      132.07      132.17      8.25 o 
 -11   5  12      291.01      323.18     14.09 o 
 -10   5  12       90.18       96.55      7.48 o 
  -9   5  12      129.99      127.45      8.15 o 
  -8   5  12      147.03      156.74      8.90 o 
  -7   5  12      158.14      165.37      9.02 o 
  -6   5  12      246.03      248.21      9.86 o 
  -5   5  12       41.98       34.57      7.00 o 
  -4   5  12      131.18      122.68      8.55 o 
  -3   5  12        2.12        2.97      3.55 o 
  -2   5  12       32.61       19.86      5.96 o 
  -1   5  12      157.11      151.63      8.50 o 
   0   5  12        1.69        2.35      5.48 o 
   1   5  12       67.53       67.27      8.63 o 
   2   5  12       67.72       84.95      9.70 o 
   3   5  12       38.92       30.40      7.33 o 
   4   5  12      246.43      244.80     14.62 o 
 -15   6  12       49.93       31.77      5.69 o 
 -14   6  12        4.09        1.75      4.05 o 
 -13   6  12       12.62       10.86      4.50 o 
 -12   6  12        9.37        8.63      4.11 o 
 -11   6  12      103.95       89.09      7.35 o 
 -10   6  12        1.43        6.07      3.92 o 
  -9   6  12      302.16      314.53     11.92 o 
  -8   6  12       80.20       89.13      9.38 o 
  -7   6  12       30.67       29.30      5.18 o 
  -6   6  12        0.58        7.39      4.00 o 
  -5   6  12       74.38       88.20      7.30 o 
  -4   6  12       42.29       46.19      5.56 o 
  -3   6  12       14.16       10.12      3.88 o 
  -2   6  12       36.48       42.13      6.27 o 
  -1   6  12       85.68       79.74      8.38 o 
   0   6  12       80.86       88.29     11.04 o 
   1   6  12       56.17       54.75      8.77 o 
   2   6  12        4.89        6.51      5.58 o 
   3   6  12       48.95       34.74      9.86 o 
 -14   7  12       55.73       39.12      6.28 o 
 -13   7  12       28.14       39.44      7.21 o 
 -12   7  12        2.03        4.43      4.40 o 
 -11   7  12       42.13       38.07      7.82 o 
 -10   7  12      120.55      111.50      8.72 o 
  -9   7  12        9.11       10.10      4.27 o 
  -8   7  12       79.33       72.53      7.35 o 
  -7   7  12       75.18       55.73      6.37 o 
  -6   7  12       74.69       75.65      7.65 o 
  -5   7  12       25.77       23.31      5.04 o 
  -4   7  12      324.20      325.93     11.04 o 
  -3   7  12        8.38        7.67      3.92 o 
  -2   7  12       91.66      110.46      8.74 o 
  -1   7  12       87.36      118.72      8.29 o 
   0   7  12       28.07       44.02      8.07 o 
   1   7  12      169.35      208.77     14.11 o 
   2   7  12       21.04       24.43      7.13 o 
 -13   8  12       60.97       59.14      7.47 o 
 -12   8  12       56.61       61.44      7.13 o 
 -11   8  12      170.82      163.28     11.16 o 
 -10   8  12       35.20       36.07      5.97 o 
  -9   8  12      647.58      707.41     17.33 o 
  -8   8  12      113.31      121.80     13.32 o 
  -7   8  12      212.06      225.55     10.52 o 
  -6   8  12       34.96       27.05      5.63 o 
  -5   8  12        0.67        2.81      4.01 o 
  -4   8  12        8.41       12.70      4.58 o 
  -3   8  12       91.77       92.64      9.39 o 
  -2   8  12      204.51      259.68     12.43 o 
  -1   8  12        0.03        3.60      4.45 o 
   0   8  12       24.03       18.75      6.68 o 
   1   8  12      108.59      129.09     11.80 o 
 -12   9  12        3.32        1.74      4.64 o 
 -11   9  12        5.62        9.67      4.95 o 
 -10   9  12       47.99       47.20      6.58 o 
  -9   9  12      197.29      222.94     11.48 o 
  -8   9  12        8.47       12.66      5.11 o 
  -7   9  12       38.59       51.77      6.37 o 
  -6   9  12       97.15      114.45     10.97 o 
  -5   9  12        0.64        5.20      4.29 o 
  -4   9  12        0.59        3.82      4.13 o 
  -3   9  12        6.11       11.58      5.84 o 
  -2   9  12        7.57       24.48      5.99 o 
  -1   9  12       23.34       28.21      5.92 o 
   0   9  12        9.50       19.65     11.40 o 
 -10  10  12        1.51        2.55      4.89 o 
  -9  10  12      202.72      209.68     11.35 o 
  -8  10  12      147.38      146.53     10.62 o 
  -7  10  12      194.81      200.20     14.06 o 
  -6  10  12       16.95       19.41      5.95 o 
  -5  10  12        0.01        9.04      4.47 o 
  -4  10  12      123.51      125.61      9.20 o 
  -3  10  12      105.58      120.95     10.90 o 
  -2  10  12       57.79       72.48      9.55 o 
 -15   1  13      345.69      388.55     28.69 o 
 -14   1  13        2.59        4.41      4.02 o 
 -13   1  13      207.91      240.68     10.33 o 
 -12   1  13       32.84       41.18      5.39 o 
 -11   1  13      154.66      144.91      8.68 o 
 -10   1  13      253.79      274.07     10.86 o 
  -9   1  13        0.46        5.23      3.75 o 
  -8   1  13       19.27       25.74      5.08 o 
  -7   1  13      207.95      215.22     11.40 o 
  -6   1  13        0.83        4.09      3.97 o 
  -5   1  13       71.72       68.30      7.33 o 
  -4   1  13       26.57       27.89      5.49 o 
  -3   1  13       48.35       51.15      7.15 o 
  -2   1  13        2.32        0.97      5.10 o 
  -1   1  13       27.82       26.57      6.91 o 
   0   1  13        2.59        6.53      5.89 o 
   1   1  13        0.05        6.81      5.13 o 
   2   1  13       13.57       16.45      6.13 o 
 -14   2  13        0.02        5.78      4.20 o 
 -13   2  13       52.27       37.66      6.36 o 
 -12   2  13        5.46        5.05      4.05 o 
 -11   2  13       51.33       55.41      6.04 o 
 -10   2  13      351.96      419.80     17.49 o 
  -9   2  13       19.47       17.33      4.85 o 
  -8   2  13      288.55      327.99     12.20 o 
  -7   2  13      728.49      763.26     17.75 o 
  -6   2  13        5.68       12.17      4.48 o 
  -5   2  13       26.79       31.21      5.78 o 
  -4   2  13       92.88       83.29      6.51 o 
  -3   2  13       79.74       95.09      6.21 o 
  -2   2  13       10.13        5.60      5.17 o 
  -1   2  13      207.07      220.16     14.26 o 
   0   2  13       76.84       56.62      9.58 o 
   1   2  13        3.96        7.16      7.01 o 
   2   2  13       97.71      114.38     12.78 o 
 -14   3  13      138.70      129.41      8.24 o 
 -13   3  13        2.25        3.87      4.47 o 
 -12   3  13        5.43       12.56      4.49 o 
 -11   3  13       17.22       13.08      4.84 o 
 -10   3  13       71.98       66.71      6.81 o 
  -9   3  13        0.65        5.21      4.01 o 
  -8   3  13      270.25      290.68     13.90 o 
  -7   3  13        0.00        7.29      4.32 o 
  -6   3  13        0.44        2.21      4.27 o 
  -5   3  13       22.43       26.94      5.68 o 
  -4   3  13        4.37        6.94      4.53 o 
  -3   3  13       72.81       81.88      7.35 o 
  -2   3  13        2.30        4.67      4.85 o 
  -1   3  13      145.50      170.50     12.73 o 
   0   3  13      185.00      180.36     14.91 o 
   1   3  13      301.52      307.75     18.54 o 
 -14   4  13       23.16       11.83     10.65 o 
 -13   4  13       36.10       31.73      5.55 o 
 -12   4  13       32.26       33.86      5.51 o 
 -11   4  13       29.15       26.85      5.32 o 
 -10   4  13        1.12        5.09      4.22 o 
  -9   4  13       70.03       82.73      7.28 o 
  -8   4  13       18.32       19.67      4.86 o 
  -7   4  13        8.64        8.70      4.44 o 
  -6   4  13        6.25       12.85      4.81 o 
  -5   4  13        3.71        6.32      4.83 o 
  -4   4  13      167.24      175.25      8.76 o 
  -3   4  13        0.03        7.24      4.62 o 
  -2   4  13      130.85      125.65     11.41 o 
  -1   4  13       75.11       72.79     13.12 o 
   0   4  13      120.41      108.19     10.94 o 
   1   4  13       22.46       20.85      6.53 o 
 -13   5  13       62.62       67.14      7.18 o 
 -12   5  13       16.13       16.79      5.04 o 
 -11   5  13        8.49        9.38      4.49 o 
 -10   5  13        0.21       -0.70      3.96 o 
  -9   5  13      640.23      742.41     19.66 o 
  -8   5  13      463.23      525.80     15.04 o 
  -7   5  13       18.18       22.46      5.01 o 
  -6   5  13       12.63       15.62      5.10 o 
  -5   5  13      195.29      209.79     11.64 o 
  -4   5  13       56.76       74.03      9.01 o 
  -3   5  13      122.31      123.71      9.43 o 
  -2   5  13       49.86       60.17      9.70 o 
  -1   5  13      127.95      143.07     13.38 o 
   0   5  13        7.93       23.21      6.97 o 
 -12   6  13       27.40       14.14      5.01 o 
 -11   6  13       72.92       74.75      7.38 o 
 -10   6  13        4.86       12.98      4.71 o 
  -9   6  13      219.40      227.24     11.23 o 
  -8   6  13      212.28      240.13     11.06 o 
  -7   6  13       10.10       10.88      4.96 o 
  -6   6  13       62.75       84.95      8.17 o 
  -5   6  13       11.60       21.26      5.05 o 
  -4   6  13       29.60       28.97      5.25 o 
  -3   6  13       67.57       73.67      7.88 o 
  -2   6  13        9.68       14.14      4.82 o 
  -1   6  13       57.55       35.98     10.01 o 
 -11   7  13       83.22       80.88     19.14 o 
 -10   7  13        0.02        3.97      4.76 o 
  -9   7  13       53.30       57.97      7.35 o 
  -8   7  13      486.18      517.14     15.31 o 
  -7   7  13        0.23        4.28      4.48 o 
  -6   7  13      160.52      139.57      9.62 o 
  -5   7  13       36.53       36.81      6.51 o 
  -4   7  13       56.68       58.36      8.32 o 
  -3   7  13        0.16       12.40      8.15 o 
  -2   7  13       31.85       32.00      5.83 o 
  -8   8  13       43.44       33.46      5.80 o 
  -7   8  13       24.63       29.35      5.83 o 
  -6   8  13        5.35       11.34      5.33 o 
  -5   8  13       28.09       19.60      5.21 o 
  -4   8  13        5.05       36.45     16.29 o 
 -11   0  14      478.60      474.58     30.12 o 
 -10   0  14       40.86       52.02      9.26 o 
  -9   0  14       35.16       48.17      9.94 o 
  -8   0  14      898.74      987.08     32.01 o 
  -7   0  14      518.15      591.88     24.44 o 
  -6   0  14        0.34        3.03      7.87 o 
  -5   0  14      159.36      151.99     15.78 o 
  -4   0  14       20.52       23.60      7.36 o 
  -3   0  14      135.08      103.37     18.18 o 
 -10   1  14       32.12       20.15      5.54 o 
  -9   1  14      271.68      281.96     12.26 o 
  -8   1  14      231.80      254.42     12.58 o 
  -7   1  14        0.96       10.80      5.10 o 
  -6   1  14        0.03        0.23      5.80 o 
  -5   1  14       95.12      120.87     10.24 o 
  -4   1  14        5.82        5.58      4.58 o 
  -3   1  14      140.73      153.83     17.22 o 
 -10   2  14      132.35      136.54      9.41 o 
  -9   2  14      311.44      312.21     12.80 o 
  -8   2  14       29.01       49.40      6.52 o 
  -7   2  14        1.65        5.20      4.59 o 
  -6   2  14        0.25       14.63      5.77 o 
  -5   2  14       10.43       18.45      5.95 o 
  -4   2  14      102.53      103.95     11.50 o 
  -9   3  14      375.24      461.33     16.40 o 
  -8   3  14      428.38      451.94     14.50 o 
  -7   3  14      152.15      199.14     10.42 o 
  -6   3  14      292.09      361.05     13.91 o 
  -5   3  14       13.71       17.55      6.54 o 
                                                 
